# Supplementary material for: The moderating role of gender on the relationship between childhood attention deficit and hyperactivity symptoms and functional impairment
Source: PLoS One. 2025 Apr 16;20(4):e0321767. doi: 10.1371/journal.pone.0321767 (PMC12002437; doi:10.1371/journal.pone.0321767)
Supplement: S1 Data — (XLSX) [file pone.0321767.s001.xlsx]

## Sheet: Rawdata
Variable	Gender	Age	wurs1	wurs2	wurs3	wurs4	wurs5	wurs6	wurs7	wurs8	wurs9	wurs10	wurs11	wurs12	wurs13	wurs14	wurs15	wurs16	wurs17	wurs18	wurs19	wurs20	wurs21	wurs22	wurs23	wurs24	wurs25	WFIRS-Sfamily1	WFIRS-Sfamily2	WFIRS-Sfamily3	WFIRS-Sfamily4	WFIRS-Sfamily5	WFIRS-Sfamily6	WFIRS-Sfamily7	WFIRS-Sfamily8	WFIRS-Swork1	WFIRS-Swork2	WFIRS-Swork3	WFIRS-Swork4	WFIRS-Swork5	WFIRS-Swork6	WFIRS-Swork7	WFIRS-Swork8	WFIRS-Swork9	WFIRS-Swork10	WFIRS-Swork11	WFIRS-Sschool1	WFIRS-Sschool2	WFIRS-Sschool3
	1	21	0	2	0	2	1	1	0	2	0	0	0	0	0	0	0	0	1	0	0	0	0	0	0	0	0	1	1	1	0	0	1	1	0	0	1	99	99	99	0	0	1	0	1	3	3	0	0
	1	19	0	0	2	3	4	1	0	2	0	0	4	3	3	2	2	2	2	0	0	0	0	0	0	0	0	0	2	2	1	0	0	0	0	0	0	0	0	0	0	0	0	0	0	0	0	0	0
	1	21	3	1	2	3	1	1	1	3	1	1	4	2	1	1	1	3	2	1	1	1	1	0	0	0	0	1	0	0	2	3	2	2	3	1	1	1	1	0	3	1	0	1	1	1	3	0	0
	1	20	0	0	0	0	0	0	0	4	0	0	1	4	0	3	0	1	1	0	2	2	1	0	0	0	0	0	0	1	1	2	0	2	2	1	1	0	1	3	1	3	1	1	3	0	3	3	3
	0	23	1	1	0	2	4	0	1	1	1	1	3	2	1	1	1	3	2	1	2	0	1	0	0	0	4	2	0	3	1	3	0	3	3	1	3	3	3	0	2	2	2	2	1	3	1	1	1
	1	23	3	4	4	0	4	4	2	2	4	4	4	4	3	3	3	0	2	2	1	4	4	2	0	0	1	3	0	0	1	99	1	1	1	1	2	99	1	99	3	1	0	3	3	1	1	0	1
	1	19	0	1	1	0	0	0	0	1	0	0	0	1	0	0	0	0	2	0	1	2	1	0	0	0	1	3	0	2	3	0	2	0	0	3	3	99	99	99	1	3	3	2	2	3	3	3	3
	0	26	0	0	0	0	0	0	0	3	1	0	3	2	0	0	1	1	3	0	0	0	0	0	0	0	0	3	1	2	1	2	1	2	1	2	2	1	1	0	1	2	2	3	3	3	3	3	3
	1	22	3	3	2	3	2	1	3	2	4	2	4	3	4	2	2	2	3	2	1	4	1	1	0	0	3	2	2	1	1	3	1	1	2	1	1	1	1	0	1	0	1	1	1	2	1	1	1
	1	20	1	4	2	3	4	0	1	1	4	0	4	0	4	1	3	2	3	0	0	2	0	1	0	2	0	1	1	1	1	1	1	3	0	1	2	1	2	0	3	1	1	3	2	3	1	2	2
	0	21	4	4	2	4	4	2	4	0	2	2	3	3	2	4	3	1	4	1	3	3	3	3	1	0	0	1	99	0	1	3	2	3	1	3	3	99	3	99	3	3	2	3	3	3	2	2	3
	1	23	0	2	3	0	4	4	0	4	3	2	0	4	4	4	4	0	0	4	2	0	0	4	0	0	0	0	1	3	0	0	0	0	2	3	3	3	3	0	3	3	3	0	0	3	0	0	0
	0	21	4	3	3	3	4	4	3	3	3	4	0	3	3	3	4	4	0	3	3	0	1	4	0	0	0	3	3	0	3	3	3	3	3	3	3	3	3	3	3	0	3	3	0	3	3	3	3
	1	19	0	0	0	0	1	0	0	3	0	0	0	3	1	1	0	0	2	0	0	0	0	0	0	0	0	1	99	1	1	99	99	99	1	0	0	99	99	99	0	1	1	1	0	2	1	1	1
	1	20	2	3	2	4	2	1	3	3	1	0	1	2	2	2	2	2	2	1	2	2	2	1	1	1	3	1	1	1	1	1	1	2	1	2	2	1	2	1	1	2	1	1	1	1	2	1	1
	1	20	2	1	0	4	1	0	0	2	0	0	1	3	1	1	1	1	0	0	0	2	2	0	0	0	4	1	2	0	0	2	1	1	1	1	1	99	1	99	0	1	1	3	3	3	1	1	1
	1	21	3	2	1	4	2	1	4	0	2	0	3	2	2	2	1	3	3	1	2	4	0	0	0	0	1	1	0	2	0	1	1	0	2	99	99	99	99	99	99	99	99	99	99	99	3	1	2
	1	20	2	3	2	3	3	1	1	2	3	0	3	3	3	3	0	1	3	0	1	0	0	0	0	0	0	1	99	2	0	3	3	2	0	99	99	99	99	99	99	99	99	99	99	99	2	3	1
	1	22	0	0	0	0	0	0	0	4	0	0	0	3	0	0	0	0	0	0	0	0	1	0	0	0	0	1	0	2	0	2	1	0	0	99	99	99	99	99	99	99	99	99	99	99	1	0	0
	0	19	0	0	0	1	1	0	0	3	0	0	0	3	1	2	1	2	1	1	3	1	2	0	0	0	0	1	0	1	0	2	1	2	1	99	99	99	99	99	99	99	99	99	99	99	1	0	0
	1	20	0	0	0	0	0	0	0	2	0	0	1	2	0	1	1	2	0	0	0	0	0	0	0	0	0	1	1	1	1	0	0	0	0	0	0	0	0	0	0	0	0	0	0	0	0	0	1
	0	23	0	0	0	0	0	0	0	0	0	0	0	0	0	0	0	0	0	0	0	0	0	0	0	0	0	0	0	0	0	0	0	0	0	0	0	0	0	0	0	0	0	0	0	0	0	0	0
	1	19	0	0	0	0	0	0	0	3	0	0	0	0	0	0	0	0	0	0	0	1	0	0	0	0	0	0	0	3	0	0	0	0	0	0	0	0	0	0	0	0	0	0	0	0	0	0	0
	0	23	0	0	0	0	0	0	0	0	0	0	0	0	0	0	0	0	0	0	0	0	0	0	0	0	0	1	0	0	0	1	0	0	0	0	0	0	0	0	0	0	0	0	0	0	0	0	0
	1	20	1	0	0	2	1	1	1	2	1	0	0	0	1	0	0	0	0	0	0	0	1	0	0	0	0	1	99	1	0	0	1	1	0	0	0	0	0	0	0	0	0	0	0	0	0	0	1
	1	19	0	2	1	0	0	0	0	0	0	0	0	0	0	0	0	0	0	0	0	0	0	0	0	0	0	1	0	0	0	0	0	0	0	0	0	0	0	0	0	0	0	0	0	0	0	0	0
	1	23	0	0	0	0	0	0	0	3	0	0	0	0	0	0	0	0	0	0	0	0	0	0	0	0	0	1	0	2	0	1	0	1	1	0	0	0	0	0	0	0	0	0	0	0	0	0	0
	0	23	0	0	1	0	1	0	0	3	0	0	0	0	0	0	0	0	0	0	0	0	0	0	0	0	0	0	0	0	0	0	0	0	0	0	0	0	0	0	0	0	0	0	0	0	0	0	0
	0	24	0	0	0	0	0	0	0	3	0	0	0	0	0	0	0	0	2	0	1	0	0	0	0	0	0	0	0	0	0	0	0	0	0	0	0	0	0	0	0	0	0	0	0	0	0	0	0
	1	21	0	0	0	0	0	0	0	4	0	0	0	0	0	0	0	0	0	0	0	1	0	0	0	0	0	1	0	1	0	1	1	1	1	0	99	99	0	99	0	0	0	0	0	0	0	0	0
	0	19	0	2	1	0	1	0	0	3	3	1	1	1	1	1	0	0	0	0	0	0	0	0	0	0	1	1	1	0	0	1	0	1	0	0	0	0	0	0	0	0	0	0	0	0	1	0	0
	1	23	0	0	1	1	1	1	0	2	1	0	1	1	1	1	0	1	1	0	0	0	0	0	0	0	0	0	0	0	0	0	0	0	0	0	0	0	0	0	0	0	0	0	0	0	0	0	0
	0	21	1	4	0	1	2	0	1	3	4	1	4	4	4	0	0	0	4	0	0	2	4	0	0	0	0	1	1	2	0	2	0	0	0	0	0	0	0	0	0	0	1	0	0	0	0	0	0
	1	19	0	0	0	0	0	0	0	0	0	0	0	0	0	0	0	0	0	0	0	0	0	0	0	0	0	1	1	1	1	0	0	0	0	0	0	0	0	0	0	0	0	1	0	0	0	0	0
	1	21	0	0	0	0	0	0	0	2	0	0	0	0	0	0	0	0	0	0	0	0	0	0	0	0	0	1	0	3	0	0	0	0	0	0	0	0	0	0	0	0	1	0	0	0	0	0	1
	1	20	0	0	0	0	0	0	0	2	0	0	0	0	0	0	0	0	0	0	0	0	0	0	0	0	0	0	0	2	0	0	0	0	0	0	0	0	0	0	0	0	0	0	0	1	0	0	0
	0	24	1	1	0	1	1	0	0	3	0	2	1	2	1	2	1	2	2	0	2	0	0	0	0	0	0	2	99	1	1	2	1	2	1	0	0	0	1	0	0	0	0	0	0	0	0	0	0
	1	23	0	1	1	0	0	0	0	3	0	0	0	0	0	0	0	1	1	0	0	0	1	0	0	0	0	1	99	1	0	2	0	0	0	0	0	0	0	0	0	0	0	0	0	1	0	0	0
	1	19	0	1	1	0	0	0	0	0	0	0	2	1	1	0	0	0	0	0	0	0	0	0	0	0	0	1	0	1	0	2	1	0	0	0	0	0	0	0	0	0	0	0	0	1	0	1	1
	1	20	0	0	1	0	1	0	0	4	0	0	0	0	0	0	0	0	0	0	0	0	0	0	0	0	0	1	0	3	1	0	0	0	0	0	0	0	0	0	0	0	0	0	0	1	0	0	0
	0	22	0	0	0	0	0	0	1	2	0	0	0	0	0	0	0	0	0	0	0	0	0	0	0	0	0	0	0	0	0	0	0	0	0	0	0	0	0	0	0	0	0	1	0	0	0	0	0
	1	19	2	0	0	1	0	0	0	3	0	1	0	0	0	1	0	3	1	0	0	0	0	0	0	0	0	0	0	2	0	0	0	0	0	0	0	0	0	0	0	0	1	0	0	0	0	0	0
	1	20	0	0	0	0	0	0	0	3	0	0	1	1	0	0	0	1	0	0	0	0	0	0	0	0	0	1	1	1	0	1	0	0	0	0	0	0	0	0	0	0	0	1	0	0	2	0	0
	1	21	1	0	0	1	0	0	0	4	0	0	1	1	0	1	1	2	0	0	0	0	0	0	1	0	0	0	0	2	1	0	0	0	0	0	0	0	0	0	0	0	1	0	0	0	1	0	0
	1	21	0	0	0	0	0	0	0	2	0	0	0	0	0	0	0	0	0	0	0	0	0	0	0	0	0	0	99	3	0	0	0	0	0	0	0	0	0	99	0	0	0	0	0	1	1	0	1
	1	19	0	0	0	0	0	0	0	3	0	0	0	1	0	0	0	0	0	0	0	1	0	0	0	0	1	0	99	2	0	1	1	1	0	0	99	99	0	99	0	0	1	0	0	0	0	1	1
	1	19	0	0	0	0	0	0	0	2	0	0	0	0	0	0	0	1	0	0	0	0	0	0	0	0	0	1	1	1	0	1	0	1	0	0	0	0	0	0	0	0	1	1	0	0	0	1	0
	1	21	0	1	0	0	0	0	0	2	0	0	0	0	0	0	0	0	0	0	0	0	0	0	0	0	0	0	0	0	0	0	0	0	0	0	0	0	0	0	0	0	2	0	0	0	0	0	2
	0	22	0	0	0	0	0	0	0	2	0	0	0	0	0	0	0	0	0	0	0	0	0	0	0	0	0	0	0	1	0	0	0	0	0	0	0	0	0	0	0	0	1	1	0	0	0	0	0
	0	21	0	0	0	0	0	0	0	0	0	0	0	0	0	0	0	2	0	0	0	2	0	0	0	0	0	1	1	1	1	0	0	0	1	0	0	0	0	0	1	0	1	0	0	0	0	0	0
	1	20	0	1	0	0	0	0	0	0	0	0	0	0	0	0	0	0	0	0	0	0	0	0	0	0	0	1	0	1	1	0	0	0	0	0	1	0	0	0	0	0	0	0	0	1	0	0	0
	1	23	0	0	0	0	0	1	0	1	0	0	1	3	2	1	2	2	3	1	1	2	0	0	0	0	0	1	0	1	1	0	0	1	0	0	0	0	0	0	0	0	1	0	0	1	2	0	0
	0	23	0	0	0	0	0	0	0	2	0	0	0	0	0	0	0	0	0	0	0	1	0	0	0	0	0	0	0	1	0	0	0	0	0	0	1	0	0	0	1	0	0	0	0	0	0	0	0
	1	23	0	3	0	1	2	0	0	3	3	0	2	4	2	3	0	3	2	0	0	3	0	0	0	0	0	3	1	3	2	2	0	0	0	0	0	0	0	0	0	0	1	1	0	0	0	0	0
	1	21	0	0	0	0	0	0	0	4	0	0	0	0	0	0	0	0	0	0	0	2	0	0	0	0	0	1	99	3	1	0	0	0	1	0	0	0	0	0	1	0	0	0	0	1	1	0	0
	0	22	0	0	0	0	0	0	0	3	0	0	1	3	0	0	0	1	1	0	0	0	0	1	0	0	0	0	1	1	0	0	1	0	0	0	0	0	0	0	0	0	1	1	0	0	2	0	0
	1	21	0	0	0	0	0	0	0	3	0	0	0	1	0	0	1	1	0	0	0	0	0	0	0	0	0	1	0	3	0	1	0	0	0	0	1	0	0	0	0	0	1	0	0	0	0	0	0
	1	20	0	0	1	1	1	0	0	3	1	0	0	1	0	1	0	2	1	1	0	0	0	0	0	0	0	0	1	1	1	0	0	0	0	1	0	0	0	0	0	0	0	0	0	1	0	0	0
	1	21	0	0	0	0	0	0	0	3	0	1	1	1	1	1	0	0	1	0	0	1	0	0	0	0	0	1	0	2	1	0	0	0	0	0	0	0	0	0	0	1	1	0	0	0	0	0	0
	1	19	1	1	2	1	1	0	1	3	1	0	0	0	0	1	1	0	0	0	0	0	0	0	0	0	0	1	1	1	1	1	1	1	1	1	1	0	0	0	0	0	0	0	0	0	1	1	1
	1	19	0	0	2	0	2	2	0	2	0	2	2	2	0	2	0	2	2	0	0	0	0	0	0	0	0	1	0	3	2	1	2	2	2	1	1	0	0	0	0	0	0	0	0	0	0	0	0
	1	21	0	0	0	0	1	1	0	4	0	0	0	1	1	1	0	1	2	0	0	0	0	0	0	0	0	1	99	1	1	1	0	0	0	0	1	99	99	99	0	0	1	0	0	0	0	0	0
	1	19	1	0	2	1	2	1	0	3	0	1	0	1	2	2	0	0	0	0	0	3	2	0	0	0	0	1	1	0	0	2	2	1	0	0	1	99	99	99	99	0	0	99	99	99	2	1	1
	0	28	0	0	1	0	1	0	0	3	0	0	0	0	0	0	0	0	0	0	0	0	0	0	0	0	0	1	0	0	0	3	0	2	1	0	0	0	0	0	3	0	0	0	0	0	0	1	0
	1	17	0	0	0	0	0	0	0	0	0	0	0	0	0	0	0	0	0	0	0	0	0	0	0	0	0	0	0	3	0	3	0	0	0	1	0	0	0	0	0	0	1	0	0	1	1	1	1
	1	19	0	0	0	0	0	0	0	0	0	0	0	0	0	0	0	3	0	0	0	0	0	0	0	0	0	1	0	1	1	0	0	0	0	0	0	0	1	0	0	0	0	1	0	1	0	0	0
	1	22	2	1	0	2	1	0	1	0	0	0	1	0	0	0	1	3	0	0	1	2	1	0	0	0	0	1	0	1	1	0	0	0	0	1	1	0	0	0	0	0	0	0	1	0	2	1	1
	1	20	0	0	0	0	0	0	0	2	0	0	0	0	0	0	0	2	0	0	0	0	0	0	0	0	0	1	1	3	0	0	0	0	0	0	0	0	0	0	0	1	1	0	0	1	1	1	1
	1	27	0	0	0	0	0	0	0	2	1	0	1	0	1	0	1	1	2	0	0	1	1	0	0	0	0	1	1	2	0	1	0	1	0	1	1	0	1	0	0	0	0	0	0	0	0	0	0
	1	20	0	0	0	0	0	0	0	1	1	0	0	1	0	0	0	0	1	0	0	0	0	0	0	0	0	0	99	1	0	1	0	0	0	0	0	0	0	0	1	0	1	1	0	0	0	0	0
	1	19	1	3	0	1	2	2	0	3	3	1	1	0	0	0	1	2	2	0	0	0	0	0	0	0	0	1	0	1	1	1	1	1	1	1	0	0	0	0	0	0	1	1	0	0	0	1	0
	1	22	0	1	1	0	0	0	0	3	0	0	0	0	0	0	1	1	0	0	0	0	0	0	0	0	0	0	1	3	0	0	1	1	0	0	0	0	1	0	0	0	0	0	1	1	0	0	1
	0	23	0	0	0	0	0	0	0	3	1	0	0	0	3	0	0	0	0	0	0	0	0	0	0	0	0	0	99	0	1	0	0	3	0	0	0	1	1	0	0	0	0	0	1	0	0	0	0
	1	17	0	0	1	1	0	0	0	3	0	0	0	0	0	0	1	2	1	0	0	0	1	0	0	0	0	1	1	3	0	0	1	0	0	0	0	0	0	0	0	0	1	1	0	1	1	1	0
	0	19	0	1	3	0	3	2	0	2	0	0	0	0	2	1	0	0	1	1	0	0	0	0	0	0	0	0	0	3	1	0	0	0	0	1	0	0	0	0	0	0	1	0	0	1	0	0	0
	0	22	0	1	0	0	0	0	0	3	0	0	0	2	1	1	0	2	0	0	0	2	1	0	0	0	0	2	1	0	0	0	0	1	0	1	0	0	0	0	0	0	0	0	1	1	0	0	0
	1	24	0	1	0	1	1	1	0	3	1	0	2	1	1	1	0	2	2	0	0	1	0	0	0	0	0	1	0	1	0	2	1	1	0	0	0	0	1	0	1	0	0	1	0	0	1	0	0
	0	22	0	0	0	0	1	0	0	4	0	0	0	1	1	1	1	1	1	1	1	1	0	0	0	0	0	3	99	0	3	2	0	0	0	1	0	99	0	99	0	0	0	0	1	1	2	0	0
	0	20	0	0	0	0	0	0	0	0	0	0	0	0	0	0	0	0	0	0	0	0	0	0	0	0	0	1	1	1	1	0	2	0	0	1	1	0	0	0	0	1	1	0	0	0	2	0	0
	1	20	0	0	0	1	0	0	0	1	0	0	0	0	0	0	0	1	2	0	0	0	0	0	0	0	0	1	1	2	1	1	0	1	1	1	0	0	1	0	0	1	1	0	0	0	1	1	1
	0	23	0	0	0	0	0	0	0	0	0	0	0	0	0	0	0	1	0	0	0	0	0	0	0	0	0	1	99	0	0	0	0	0	0	1	1	0	1	0	0	0	0	0	1	0	1	0	0
	1	20	0	3	2	0	2	2	0	2	0	0	2	4	1	3	1	1	3	0	0	0	1	0	1	0	2	1	1	3	0	0	0	0	1	1	0	0	0	0	1	0	1	1	0	0	1	1	0
	1	20	0	0	1	0	0	0	0	1	0	0	0	0	0	1	0	0	0	0	0	0	0	0	0	0	0	1	0	3	1	0	1	1	0	0	1	0	1	0	0	0	0	1	1	0	0	0	0
	1	20	0	0	0	0	0	0	0	2	0	0	0	0	0	0	1	2	2	0	0	0	0	0	0	0	0	1	1	2	0	0	1	1	1	0	0	0	0	0	0	1	1	1	0	1	0	0	0
	1	18	0	0	0	0	0	0	0	2	0	0	0	0	0	0	0	2	0	0	0	0	0	0	0	0	0	1	1	2	0	0	0	0	0	1	1	0	0	0	0	0	0	1	0	1	1	1	1
	0	22	3	0	0	2	1	0	0	3	0	0	0	0	0	0	3	2	0	1	1	0	2	2	2	0	2	1	0	2	0	0	0	0	0	0	0	1	0	0	0	0	0	1	1	1	1	1	1
	0	23	1	2	0	2	1	0	2	1	2	0	0	1	1	1	0	0	0	0	0	0	0	0	0	0	0	2	0	0	0	2	2	1	1	0	0	0	0	0	1	1	0	0	1	1	1	1	1
	1	21	0	2	1	0	1	1	0	3	0	0	2	2	2	1	1	2	2	0	1	3	1	0	0	0	1	3	99	1	1	1	2	2	2	99	99	99	0	0	1	0	0	1	1	0	1	1	1
	1	21	2	0	0	0	0	0	0	2	0	0	1	0	0	0	0	0	0	0	0	0	0	0	0	1	0	1	0	1	1	2	0	1	0	0	1	0	1	99	1	0	0	0	1	0	0	0	0
	1	24	0	2	0	0	2	1	0	3	0	0	0	0	0	0	0	0	0	1	0	0	0	0	0	0	0	1	99	3	0	0	1	1	0	0	1	99	1	99	0	0	0	0	1	1	1	1	1
	1	19	0	0	0	0	0	0	1	2	0	0	0	0	0	0	0	0	2	0	0	0	0	1	0	0	0	0	99	2	0	0	1	1	0	0	0	99	1	99	0	1	0	1	0	1	1	1	1
	1	23	0	3	0	0	3	3	0	3	0	0	0	0	0	2	0	1	3	2	0	0	0	0	0	0	0	1	99	3	0	0	1	1	1	0	1	0	0	0	1	1	0	1	1	0	0	0	0
	1	20	0	0	0	0	0	0	0	0	0	0	0	0	0	0	0	0	0	0	0	0	0	0	0	0	0	0	99	2	0	0	0	0	0	0	0	0	0	0	1	1	1	1	0	1	1	1	1
	1	20	0	0	0	0	1	0	0	3	0	0	0	0	0	0	2	1	1	0	0	0	0	0	0	0	0	1	1	3	1	1	1	0	0	1	0	1	0	0	0	1	1	0	1	0	0	0	0
	1	20	0	1	0	2	0	0	1	2	0	0	3	2	0	0	0	0	1	0	0	0	0	0	0	0	0	1	0	1	0	0	0	0	0	1	1	0	1	0	0	0	1	0	0	1	0	0	0
	1	19	0	0	0	0	1	0	0	2	0	0	0	2	1	0	0	1	1	0	0	0	0	0	0	0	0	1	1	2	0	0	0	1	0	0	0	1	1	0	0	0	0	1	1	1	0	1	0
	1	18	1	2	3	1	2	2	1	2	1	0	3	1	2	1	0	0	2	0	1	0	0	0	0	0	0	1	1	1	0	2	1	0	0	0	0	0	0	0	1	0	2	1	0	1	0	1	1
	1	20	1	1	0	1	1	1	2	2	0	2	0	3	1	1	0	1	1	0	1	2	0	0	0	1	2	1	1	3	1	2	1	0	1	0	1	0	1	0	1	0	0	1	0	1	0	0	1
	1	19	1	0	0	0	2	1	0	3	1	0	2	1	1	1	0	2	3	0	1	0	0	0	0	0	0	1	0	1	1	2	1	1	0	1	1	0	0	0	0	0	1	1	0	1	0	1	1
	1	19	0	1	1	1	0	0	2	1	0	0	3	3	3	2	1	0	0	0	0	0	0	0	0	0	0	1	1	99	99	1	0	0	0	1	0	0	0	0	1	1	1	1	0	0	0	0	1
	0	20	2	0	1	2	1	0	0	3	0	1	0	0	0	0	1	1	1	0	0	0	2	0	0	0	0	2	1	1	1	1	1	1	2	1	1	0	0	0	0	0	3	0	0	0	3	3	1
	1	20	0	0	0	0	1	0	0	2	0	0	0	0	0	0	2	0	0	0	0	0	2	0	0	0	0	1	99	2	1	0	0	1	1	1	0	99	1	0	0	0	1	1	0	1	0	1	0
	1	21	0	0	0	0	0	0	0	3	0	0	0	1	0	0	0	2	0	0	0	0	0	0	0	0	0	1	99	1	1	1	1	1	1	0	0	99	99	99	1	1	1	1	0	0	1	0	0
	1	19	0	3	0	0	0	0	1	2	0	0	0	2	0	0	2	1	2	0	1	0	0	0	0	0	0	1	99	1	1	0	0	0	0	1	0	99	99	99	99	99	1	99	0	99	0	0	0
	1	19	0	0	0	0	0	0	0	3	0	0	0	1	1	0	0	2	0	0	0	2	0	0	0	0	0	1	0	1	1	1	0	0	0	1	1	0	0	0	0	1	1	1	0	1	0	0	0
	1	21	0	0	0	0	0	0	0	1	0	0	0	0	0	0	0	0	0	0	0	0	0	0	0	0	0	1	0	1	1	0	0	0	0	0	1	0	0	0	1	0	1	1	1	1	0	1	0
	0	19	0	0	1	1	1	0	1	3	0	1	0	0	0	1	1	3	1	0	0	0	1	2	0	0	2	0	1	1	1	0	1	1	0	0	1	1	0	0	0	1	3	0	0	0	1	1	2
	1	24	0	0	0	1	1	0	0	2	0	0	0	0	1	0	0	0	1	0	0	0	0	0	0	0	0	0	2	0	0	0	0	0	0	1	1	0	1	0	0	1	1	0	1	0	0	1	0
	0	20	0	0	0	0	0	0	0	3	0	0	0	1	0	0	0	0	2	0	0	1	0	0	0	0	0	0	0	0	0	0	0	0	0	0	0	0	0	0	0	0	1	2	3	0	0	0	0
	1	21	2	0	0	0	1	0	0	2	0	0	0	1	0	0	3	3	1	0	1	0	1	0	0	0	0	1	1	1	1	0	0	0	0	1	1	0	1	0	0	0	0	1	1	1	0	0	0
	1	25	1	1	0	1	0	0	0	3	0	0	1	0	0	0	0	1	0	0	0	0	0	0	0	0	4	0	0	1	0	0	0	2	0	1	0	0	0	0	0	0	1	1	2	1	1	0	0
	1	19	0	0	1	1	2	1	0	3	1	0	0	2	2	2	1	1	2	1	0	2	1	0	0	0	0	1	0	1	0	0	1	1	1	1	1	0	0	0	1	1	0	1	1	0	1	0	0
	1	21	0	1	2	0	0	1	1	2	1	2	0	2	2	1	1	2	2	1	1	0	1	0	0	0	4	1	1	2	1	3	1	0	1	1	1	1	1	0	0	0	0	1	0	1	0	0	0
	1	18	0	0	0	0	0	0	0	3	1	0	2	0	0	1	0	0	1	0	0	1	0	0	0	0	2	1	99	1	1	1	0	0	0	0	1	99	1	99	0	0	1	1	0	1	0	0	0
	1	21	0	0	0	0	0	0	0	0	0	0	0	0	0	1	0	0	0	0	0	0	0	0	0	0	0	1	99	1	0	1	0	0	0	0	0	99	99	99	0	1	1	1	1	1	1	0	0
	1	22	0	1	0	0	1	0	0	4	0	0	0	0	0	0	0	0	0	0	0	0	0	0	0	0	0	0	0	0	0	1	0	0	0	1	2	99	99	99	0	0	0	0	1	1	0	1	0
	0	24	1	1	0	1	0	0	0	0	0	0	0	1	0	1	1	1	0	0	0	2	2	0	0	0	1	1	99	1	1	0	0	0	0	0	1	0	1	0	1	0	1	1	1	1	0	0	1
	1	19	1	4	1	3	1	0	1	1	0	0	2	1	0	2	1	3	1	0	0	0	0	0	0	0	1	1	0	0	1	0	0	0	0	1	0	0	0	0	1	1	0	1	1	2	1	1	2
	0	23	0	1	0	0	0	0	0	3	0	0	0	2	0	1	0	1	0	0	0	2	0	0	0	0	0	3	1	3	0	1	2	1	1	1	1	0	0	0	0	1	1	1	1	1	2	0	1
	0	22	0	0	0	0	0	0	0	1	0	0	0	2	1	0	0	3	3	1	1	0	0	0	0	1	0	1	0	1	0	1	2	1	1	1	1	0	1	0	1	0	1	1	0	1	0	1	1
	1	22	0	1	0	1	0	0	0	3	0	0	3	0	0	0	1	2	1	0	0	0	0	0	0	0	1	1	99	1	0	1	1	0	0	1	1	0	1	0	0	0	0	2	1	1	1	1	1
	1	22	0	3	1	2	2	1	0	4	0	2	1	2	1	0	1	0	1	0	1	0	0	0	0	0	0	1	0	1	1	0	1	1	0	1	1	0	1	0	1	0	0	1	1	1	0	0	0
	0	19	3	4	0	2	0	0	0	1	2	0	2	0	0	0	2	0	2	0	0	0	0	0	2	0	4	1	1	1	0	0	0	0	0	1	1	99	1	99	1	0	0	1	0	1	2	1	1
	1	24	0	1	0	0	0	0	0	2	0	0	0	2	0	0	0	2	0	0	0	0	0	0	0	0	0	1	99	1	0	0	0	0	0	1	1	0	99	99	0	0	0	1	1	2	1	1	0
	1	20	0	1	1	2	1	0	1	2	0	0	0	3	3	3	0	0	1	0	1	0	0	0	0	0	0	1	99	1	1	0	1	0	0	1	1	99	1	99	0	1	1	0	0	1	0	1	0
	1	19	0	0	0	0	0	0	0	3	0	0	0	3	0	0	0	0	0	0	0	0	0	0	0	0	1	1	99	2	1	1	1	1	1	1	1	99	0	0	1	0	1	1	1	1	1	1	0
	1	20	0	0	0	0	0	0	1	2	0	0	1	1	0	0	0	3	1	0	0	2	1	0	0	0	0	0	0	2	0	1	1	1	99	1	1	99	0	0	0	1	2	1	0	1	1	1	0
	0	20	3	0	2	4	3	3	2	1	0	0	1	3	2	4	3	3	3	1	2	1	1	0	0	0	0	1	1	2	1	1	1	1	0	1	1	99	99	99	1	0	1	1	0	99	1	0	0
	1	19	0	0	1	0	0	0	0	4	0	1	0	1	0	1	0	1	0	0	0	0	1	0	0	0	0	1	99	1	1	0	0	1	0	0	99	99	99	99	1	0	1	1	1	1	1	3	0
	1	23	0	1	0	2	0	0	0	2	0	0	1	1	0	0	0	0	0	0	0	2	0	0	0	0	0	2	1	1	1	3	3	1	1	2	2	0	0	0	0	0	0	0	2	2	1	1	1
	1	20	2	2	0	2	2	2	3	2	0	0	3	3	2	3	3	3	3	2	2	0	0	0	0	0	1	3	1	0	1	3	1	3	3	1	1	0	0	0	1	0	0	3	1	1	0	0	0
	1	21	0	0	0	0	0	0	0	1	0	0	0	0	0	1	0	0	0	0	0	0	2	0	0	0	1	1	0	1	1	1	1	1	1	1	1	1	1	0	0	0	1	1	1	1	0	0	0
	1	19	2	4	2	4	1	0	0	4	0	0	4	0	1	4	0	2	0	0	0	0	0	0	0	0	4	1	99	1	1	3	1	3	0	0	0	1	1	0	0	0	1	1	1	3	1	0	0
	1	18	1	2	1	1	3	0	0	2	3	1	1	1	2	1	2	0	0	0	0	2	0	0	0	0	0	1	99	1	1	1	1	1	1	1	1	99	99	99	1	0	0	1	1	1	1	1	1
	1	19	1	1	0	0	0	0	0	1	0	0	0	2	0	0	0	2	1	0	0	0	0	0	0	0	0	1	0	2	1	0	0	0	0	1	1	99	99	99	1	1	0	1	1	0	1	0	0
	1	18	0	2	0	0	1	0	0	3	1	1	1	3	2	2	0	0	3	0	0	0	1	0	0	0	1	1	1	0	0	1	1	1	99	1	1	99	1	99	2	0	0	99	0	1	1	1	0
	1	19	2	2	1	3	1	1	0	4	2	0	0	1	0	1	0	0	3	1	0	1	0	0	0	0	0	1	99	1	1	1	1	3	1	0	1	99	1	99	0	1	1	1	1	1	1	0	0
	1	21	0	0	0	0	0	0	0	3	0	0	0	0	0	0	0	0	0	0	0	0	0	0	0	0	0	1	99	3	1	0	0	0	0	1	1	99	1	99	1	1	1	0	0	1	0	0	0
	1	19	0	0	0	0	0	0	1	2	0	0	0	2	1	0	0	4	0	0	1	0	0	0	0	0	1	1	1	2	99	1	0	1	0	1	1	99	1	99	1	1	0	1	1	0	0	0	1
	1	20	0	0	0	0	0	0	0	3	0	0	0	1	0	0	0	1	1	0	0	0	1	0	0	0	0	1	99	0	1	1	1	0	0	1	1	99	1	99	1	0	0	1	2	0	1	0	0
	0	22	2	3	3	0	3	3	1	4	0	1	3	4	0	4	0	1	2	0	2	4	0	0	0	0	0	1	99	1	1	1	0	0	0	0	0	99	0	0	1	1	1	2	2	1	1	1	1
	1	19	1	0	0	1	0	0	0	1	0	0	0	0	0	0	1	1	0	0	0	1	1	0	0	0	1	1	99	0	1	0	0	0	0	1	1	0	1	99	1	1	0	1	1	1	1	1	0
	0	23	0	0	0	0	0	0	0	3	0	0	0	0	0	0	0	1	0	0	0	0	0	0	0	0	0	0	0	2	1	1	1	0	0	1	1	1	1	0	1	1	2	1	0	0	1	0	1
	1	24	0	2	1	2	1	0	0	4	0	0	2	2	2	1	1	2	3	0	0	0	2	0	0	0	0	1	1	1	1	0	1	1	0	1	1	1	1	0	0	1	1	1	1	1	2	1	1
	0	19	0	3	2	1	1	0	0	2	1	0	1	0	2	1	2	2	0	0	1	0	1	0	0	4	2	1	3	1	0	1	0	1	0	1	1	1	1	0	1	0	1	1	1	1	3	2	1
	0	20	1	1	2	2	3	2	1	2	2	2	1	1	1	2	1	0	2	1	1	0	0	0	0	0	1	1	99	2	1	1	1	1	1	1	1	1	1	1	1	0	0	1	1	1	0	0	0
	1	21	1	1	0	0	1	0	1	1	1	0	1	2	1	1	0	2	1	0	0	1	0	0	0	0	0	2	0	2	2	0	1	0	0	1	2	0	1	0	0	1	0	2	1	1	0	0	99
	1	18	2	1	1	1	1	0	0	1	1	0	1	0	0	0	1	1	1	0	0	0	0	0	0	0	0	1	99	1	1	1	1	1	0	1	0	1	1	0	1	1	1	1	1	1	1	1	1
	1	22	1	1	2	2	3	0	1	2	0	0	0	0	0	1	1	1	3	1	1	1	1	0	0	0	0	1	1	1	0	1	1	0	0	1	1	1	1	0	1	0	1	1	1	1	0	0	1
	0	24	0	0	0	1	1	1	1	3	0	0	0	0	0	1	0	2	0	1	1	1	2	0	0	0	0	0	99	2	0	0	1	0	0	1	1	99	99	99	1	0	1	1	1	1	0	0	1
	1	20	0	0	1	0	1	0	0	3	0	0	0	0	0	0	0	1	0	0	0	0	0	0	0	0	0	1	1	2	0	0	0	0	0	0	1	99	99	99	1	1	1	1	1	1	0	0	0
	1	20	2	2	1	0	1	1	1	1	0	0	1	0	1	0	2	2	2	1	2	1	0	0	0	0	0	99	99	2	0	99	1	1	99	1	1	0	1	99	99	99	1	1	1	1	99	0	1
	1	21	0	1	0	0	1	0	0	1	0	0	0	1	0	0	0	2	0	0	0	0	0	0	0	0	0	1	99	1	0	0	0	1	0	1	1	99	1	99	0	1	1	1	1	1	1	0	1
	1	20	1	1	0	0	0	0	0	2	0	0	0	0	0	0	1	1	0	0	0	1	2	0	0	0	0	1	99	2	1	1	1	1	1	1	1	99	1	99	0	1	2	1	1	0	1	1	1
	1	20	0	1	0	0	0	2	0	2	1	0	1	2	0	2	0	2	1	1	1	2	1	0	0	0	0	1	99	1	1	0	0	0	0	1	1	99	1	99	1	0	1	2	1	0	1	0	0
	1	23	0	0	0	1	0	0	0	2	0	0	0	1	0	0	0	2	1	0	0	0	0	0	0	0	0	1	1	3	1	0	1	0	0	1	1	1	1	0	1	1	1	1	1	1	0	0	0
	1	22	2	3	1	4	1	2	3	3	4	0	2	4	4	2	1	0	0	0	0	0	0	0	0	0	0	1	0	2	0	1	1	0	0	1	1	0	2	0	0	0	2	1	3	0	1	0	0
	1	23	2	3	1	2	0	0	1	4	0	0	3	3	1	0	0	2	2	0	0	3	0	0	0	0	0	0	0	3	1	0	0	1	0	1	1	0	1	1	0	1	2	0	2	1	2	0	0
	1	20	2	0	0	2	2	0	1	3	2	0	0	1	0	0	0	0	2	0	0	0	0	0	0	0	0	1	0	3	1	1	0	1	1	1	1	1	1	1	2	1	1	0	0	1	0	0	1
	1	18	1	2	0	1	2	1	1	2	1	0	1	0	2	1	0	2	2	0	0	1	0	0	0	0	0	1	1	1	1	1	0	2	1	1	1	0	1	0	1	1	1	1	0	3	0	0	0
	1	20	0	0	0	1	1	1	1	1	1	2	3	2	2	2	2	2	2	2	2	2	2	2	0	0	0	1	0	1	0	1	1	1	1	1	1	1	1	1	1	1	1	1	1	1	1	2	1
	0	20	0	0	0	0	0	0	0	2	0	0	0	1	0	0	0	0	0	0	0	0	0	0	0	0	0	99	99	1	0	3	0	0	0	1	1	99	1	99	99	1	2	99	1	0	2	0	0
	1	19	0	0	0	0	0	0	0	1	0	0	0	0	0	0	0	0	0	0	0	1	0	0	0	0	0	1	99	3	0	1	1	0	0	1	1	0	1	99	1	1	1	2	1	1	2	1	1
	1	18	1	3	0	0	0	0	0	0	0	0	0	0	0	0	0	1	0	0	0	0	1	0	0	0	0	1	99	1	1	0	0	1	0	1	1	99	1	99	1	1	1	1	1	1	1	1	1
	1	28	0	0	0	0	0	0	0	3	0	0	1	0	1	1	0	0	1	0	0	3	1	0	0	0	0	1	0	2	0	1	1	1	0	1	1	0	1	0	2	1	1	2	1	1	3	0	1
	1	18	0	0	0	1	1	0	0	0	0	0	1	0	0	0	1	2	0	0	0	0	0	0	0	0	0	0	99	0	0	1	0	0	0	1	99	99	99	99	99	1	1	1	1	1	0	0	0
	1	20	0	1	0	0	0	0	0	3	0	0	0	1	0	1	0	3	1	0	0	0	0	0	0	0	0	1	0	1	1	1	0	0	0	1	1	1	1	99	1	1	1	1	1	1	0	0	1
	1	21	1	0	1	0	0	0	0	0	0	0	0	1	1	1	1	1	0	0	0	0	0	0	0	1	0	1	0	2	1	1	1	1	1	1	1	1	1	1	1	1	1	1	1	1	1	0	1
	1	20	1	2	2	2	2	0	0	0	1	0	3	3	2	2	1	0	2	0	0	0	0	0	0	0	0	2	99	1	2	1	1	2	1	1	1	99	1	99	1	1	0	2	1	1	1	1	1
	1	19	2	1	0	2	0	0	1	0	2	0	2	1	1	0	1	3	3	0	1	0	0	0	0	0	2	1	0	1	0	1	0	0	0	2	2	0	1	0	0	0	1	2	2	2	1	2	0
	0	22	0	0	0	1	1	0	0	3	0	0	2	2	1	1	1	3	1	0	1	0	0	0	0	0	0	1	99	1	0	1	0	0	0	1	2	1	2	0	0	1	0	2	1	2	1	0	1
	1	19	2	0	0	1	1	1	3	0	0	1	0	0	0	0	1	3	1	1	2	2	2	0	0	2	0	0	0	1	0	0	0	0	1	1	3	0	2	0	1	2	1	1	1	0	0	1	1
	1	20	2	0	2	1	0	0	1	3	0	0	0	0	0	1	1	3	2	1	3	2	1	0	2	1	2	0	0	2	0	0	0	0	0	1	1	0	2	0	0	2	0	0	3	3	0	0	0
	1	20	0	2	1	2	0	0	1	3	1	0	2	0	0	0	1	2	2	0	0	0	1	0	0	2	2	1	99	1	1	3	1	0	0	1	1	1	1	99	2	1	1	1	1	1	0	1	1
	0	22	2	3	2	2	2	1	2	3	1	1	2	2	2	2	3	3	3	2	3	1	3	0	2	3	2	1	99	1	0	1	99	99	99	1	1	99	1	99	1	2	1	1	1	1	0	1	0
	1	23	0	1	1	0	1	1	0	1	0	1	1	2	2	2	0	0	0	0	0	0	0	0	0	0	0	1	99	2	0	0	0	1	0	1	1	99	2	99	0	0	2	2	2	0	1	0	0
	1	22	0	3	0	2	2	0	0	2	0	0	0	3	0	1	1	0	1	0	0	0	0	0	0	0	2	1	99	1	1	1	2	1	1	3	1	99	1	99	1	0	1	2	1	0	1	1	1
	1	20	0	3	0	3	0	0	0	3	1	0	0	0	0	0	1	2	1	0	1	3	0	0	0	0	0	1	99	1	0	2	0	0	1	1	1	99	1	99	1	1	1	2	1	1	1	1	0
	1	22	0	0	0	1	0	0	0	3	0	1	2	2	1	0	2	3	0	0	0	0	0	0	0	0	0	2	99	2	1	1	1	1	0	1	1	99	2	99	0	1	1	99	2	1	1	0	0
	1	17	1	1	1	1	3	0	0	1	1	0	0	0	1	1	0	0	0	0	0	0	0	0	0	0	0	3	99	0	1	1	1	2	1	1	1	99	99	99	99	99	1	2	1	1	0	0	1
	1	24	2	0	0	1	2	2	0	4	0	0	0	1	1	2	0	2	2	0	1	0	1	0	0	0	0	1	99	1	0	3	0	0	0	1	1	1	1	0	1	1	1	2	1	3	1	2	1
	1	23	0	0	1	2	1	0	1	1	0	1	0	2	1	0	1	3	2	0	3	0	0	0	0	0	0	1	99	1	0	1	2	2	0	1	3	99	1	99	1	0	0	1	3	1	0	0	0
	0	22	0	0	0	0	0	0	0	3	0	0	0	0	0	0	0	0	0	0	0	0	0	0	0	0	0	0	0	2	1	1	0	1	0	2	1	0	1	99	99	0	0	3	3	99	0	0	0
	0	24	0	2	0	0	0	0	0	2	1	0	3	1	0	0	0	0	1	0	0	0	0	0	0	0	2	1	0	2	3	1	0	2	0	2	2	0	0	1	0	1	3	2	3	0	0	1	1
	1	20	0	0	0	0	0	0	0	4	1	0	0	0	0	0	0	0	0	0	0	0	0	0	0	0	0	1	0	1	0	0	0	1	0	2	2	0	1	99	1	99	1	99	2	99	2	1	1
	0	18	3	3	1	3	3	2	3	2	0	0	2	2	0	2	1	1	2	1	1	0	0	0	0	0	0	1	99	1	0	1	1	0	0	1	1	99	1	99	2	2	2	1	1	1	1	0	1
	1	19	1	0	1	3	0	0	0	1	0	0	0	1	1	1	0	2	1	0	1	2	0	1	0	0	0	1	0	3	1	3	1	0	0	2	2	0	2	0	0	2	2	1	2	2	1	2	1
	1	20	2	2	0	2	2	0	1	2	3	0	3	3	4	3	0	0	3	0	0	0	0	0	0	0	0	1	99	2	1	0	0	0	1	2	2	99	2	0	0	2	0	1	2	3	3	0	0
	1	19	0	2	0	1	0	0	0	1	0	0	2	4	1	2	0	0	4	0	1	0	0	0	0	0	1	0	99	1	0	1	1	1	1	2	2	0	1	1	1	0	3	3	2	1	1	2	1
	1	20	0	0	1	0	3	1	0	3	0	0	0	3	2	3	0	0	0	2	0	0	0	0	0	0	0	2	1	1	1	0	0	2	1	1	2	1	2	1	0	0	3	3	2	1	1	0	1
	0	19	4	3	2	4	3	2	4	1	1	0	2	3	0	0	0	0	0	0	0	2	0	0	0	0	0	0	0	1	0	0	0	0	0	3	3	0	3	0	0	2	0	0	3	3	2	3	3
	1	19	0	3	0	1	0	0	3	1	2	1	4	1	1	1	2	1	4	3	2	2	0	0	0	1	3	3	1	1	2	2	1	2	1	1	2	99	1	99	1	2	1	1	2	3	0	0	1
	1	21	3	3	1	3	2	0	2	3	2	0	0	1	1	1	0	0	0	0	0	1	0	0	0	0	3	0	99	0	0	1	2	1	0	1	2	99	1	99	3	2	0	2	2	1	1	2	1
	1	20	0	1	1	0	0	0	0	4	1	1	0	0	1	1	0	2	0	0	0	0	0	0	0	0	0	1	0	2	1	1	1	1	0	2	2	99	2	99	1	1	1	1	1	3	3	0	1
	1	23	0	1	0	1	2	0	0	0	0	0	0	1	1	1	3	0	2	0	2	0	1	0	0	0	0	0	99	1	0	0	1	1	0	0	2	99	2	99	1	0	1	3	3	2	1	0	0
	1	21	0	0	0	0	0	0	1	3	0	1	0	1	1	0	0	0	1	0	0	0	1	0	0	0	0	2	1	2	1	1	2	2	2	2	2	1	2	1	1	2	2	2	2	1	3	1	1
	1	23	0	0	0	0	0	0	0	2	0	2	0	2	0	0	0	0	1	0	0	2	0	0	0	0	0	1	1	3	1	0	0	0	0	2	2	0	3	0	0	3	1	2	2	3	1	0	0
	0	22	2	2	2	2	1	1	1	2	0	1	1	1	0	1	1	1	1	0	1	2	1	0	0	0	0	1	99	1	2	2	1	1	1	2	2	99	99	99	0	2	3	2	2	1	3	1	0
	1	24	0	1	0	0	0	0	0	4	1	0	1	1	0	0	1	2	2	1	0	3	0	0	0	0	0	1	99	1	0	1	3	2	1	3	3	1	3	0	1	2	1	3	3	2	2	2	0
	1	21	0	2	2	1	3	3	1	2	3	1	4	3	3	2	0	2	2	2	1	1	1	0	0	0	2	1	99	1	0	1	1	1	0	2	3	99	2	99	2	1	2	2	3	1	1	2	2
	1	19	2	3	0	3	0	0	0	1	2	0	1	4	2	3	2	3	3	0	0	3	0	0	0	0	1	2	99	1	1	3	3	3	2	1	2	99	99	99	3	2	1	3	2	99	1	2	99
	0	23	4	4	2	4	3	2	3	3	1	1	2	4	1	3	0	2	3	0	1	3	2	0	0	0	2	1	3	0	1	1	2	2	1	3	3	2	3	1	3	2	2	3	3	2	3	1	3
	0	20	3	3	3	3	1	0	2	3	0	0	0	2	1	3	0	1	2	0	1	0	0	0	0	0	0	1	99	3	0	3	1	1	0	3	3	99	3	99	3	3	1	3	3	2	2	2	3
	1	22	2	3	3	3	4	4	4	1	2	2	2	3	3	3	2	3	2	2	4	3	3	0	2	2	3	1	99	0	1	3	3	2	3	3	3	99	3	99	3	3	3	3	3	3	3	3	3
	1	20	0	0	0	0	0	0	0	0	0	0	0	0	0	0	1	2	0	0	0	0	0	0	0	0	0	1	1	3	0	1	1	1	0	0	0	0	0	0	0	0	0	0	0	0	0	0	0
	1	22	0	1	0	0	0	0	0	2	0	0	0	0	0	0	0	0	0	0	0	0	1	0	0	0	0	0	0	1	0	0	1	1	0	0	0	99	99	99	99	0	0	0	0	0	0	0	0
	0	24	0	0	0	0	1	0	0	3	0	0	1	0	0	1	0	0	0	0	0	0	0	0	0	0	0	0	1	2	0	0	1	1	0	0	0	0	0	0	0	0	0	0	0	0	1	0	0
	0	22	0	0	1	1	3	2	0	2	0	0	0	0	0	0	0	1	0	0	0	0	1	0	0	0	0	0	0	0	0	1	0	0	0	0	0	0	0	0	0	0	0	0	0	0	0	0	0
	1	20	0	4	2	0	2	2	0	3	1	2	0	1	0	2	0	0	0	0	0	0	0	0	0	0	0	1	1	2	1	0	0	0	0	0	0	0	0	99	0	0	0	0	0	0	1	0	1
	1	21	1	1	2	1	4	0	1	2	0	0	0	0	0	1	1	1	1	0	0	0	0	0	0	0	0	1	0	1	1	0	0	0	2	0	0	0	0	0	0	0	1	0	0	0	0	0	0
	1	20	0	0	3	0	3	0	0	2	0	0	0	0	0	1	1	0	1	0	0	0	1	0	0	0	0	1	1	2	1	0	0	1	0	0	1	0	0	0	0	0	0	0	0	1	1	0	0
	1	23	1	0	1	1	0	1	0	3	0	0	0	1	1	0	0	0	0	0	0	0	0	0	0	0	0	1	1	1	0	1	0	0	0	0	0	0	0	0	0	0	0	1	1	0	0	0	0
	1	21	0	1	0	0	0	0	0	0	0	0	0	0	0	0	0	0	0	0	0	0	0	0	0	0	0	1	1	3	0	0	0	0	0	0	0	99	0	99	0	0	0	1	0	1	0	0	0
	1	18	0	0	0	0	0	0	0	1	0	0	0	1	1	0	1	1	0	0	0	0	0	0	0	0	0	1	1	2	1	0	0	0	0	0	1	0	1	0	1	0	0	0	0	0	0	0	0
	1	20	0	0	0	0	0	0	0	0	0	0	0	0	0	0	0	0	0	0	0	0	0	0	0	0	0	1	1	1	1	0	0	0	0	0	0	0	0	0	0	0	0	0	3	0	0	0	0
	1	20	0	1	0	0	0	0	0	1	0	0	0	0	0	0	0	2	0	0	0	1	0	0	0	0	0	2	0	3	1	1	0	0	0	0	0	0	1	0	0	0	0	1	1	0	1	1	0
	1	25	0	1	0	0	0	0	0	3	1	0	1	0	1	0	0	0	1	0	0	0	0	0	0	0	0	2	99	1	1	1	1	2	0	0	1	1	0	0	0	0	1	0	0	0	0	0	0
	1	21	0	1	0	0	0	0	0	2	0	0	0	0	0	0	0	1	1	0	0	0	0	0	0	0	0	0	0	1	0	0	0	0	0	0	0	0	0	0	1	0	1	0	0	1	0	0	0
	0	19	0	0	0	0	0	0	0	0	0	0	0	0	0	0	0	4	0	1	1	0	0	2	0	0	0	0	1	2	1	3	0	0	0	0	0	0	0	0	0	0	2	1	0	0	0	0	0
	0	23	0	0	0	0	0	0	1	4	0	0	0	0	0	0	1	1	0	0	0	1	1	0	0	0	0	0	0	1	0	0	0	0	0	1	2	0	0	0	0	0	0	0	0	0	0	1	1
	1	21	0	1	1	0	2	0	0	3	0	0	0	1	1	0	0	0	2	0	0	0	2	0	0	0	0	1	1	1	1	1	2	0	1	0	0	0	0	0	0	1	1	0	0	1	0	0	0
	1	24	1	0	0	1	1	0	0	3	0	0	2	1	1	1	0	0	1	0	0	0	0	0	0	0	0	1	1	1	1	2	1	1	1	0	0	0	0	0	1	0	0	1	0	1	1	1	0
	1	19	0	2	0	0	0	0	0	1	0	0	1	0	0	0	0	2	0	0	0	0	0	0	0	0	0	0	0	1	0	0	0	0	0	0	0	0	0	0	2	0	0	1	0	1	0	0	0
	1	22	0	0	1	0	1	1	0	4	0	0	0	0	0	0	0	0	0	0	0	0	0	0	0	0	0	1	0	1	0	1	0	1	0	0	0	0	0	0	1	1	0	1	0	1	2	1	0
	1	20	0	2	0	2	2	2	0	4	0	0	0	3	3	3	0	2	3	1	1	1	0	0	0	0	0	1	0	1	1	0	1	0	0	1	0	0	1	0	0	0	1	0	0	1	0	0	1
	1	18	0	2	2	0	0	0	0	1	0	0	2	0	0	0	1	2	1	0	0	2	2	0	0	0	0	2	0	1	0	1	0	0	0	0	2	0	0	0	0	1	0	0	1	0	0	0	0
	1	20	2	1	1	1	0	0	0	0	1	0	0	1	1	0	0	0	0	0	0	1	0	0	0	0	0	1	99	1	0	1	0	1	0	2	1	99	99	99	0	0	0	99	0	0	2	2	1
	1	20	0	0	0	1	0	0	0	0	0	0	0	0	0	1	0	1	1	0	0	0	0	0	0	0	0	1	1	0	1	3	0	0	0	0	0	0	1	0	0	0	1	1	1	1	1	1	1
	0	18	1	0	0	1	0	0	0	1	0	0	0	1	0	0	1	2	1	0	0	0	0	0	0	0	0	1	0	3	1	1	0	0	0	0	1	0	0	0	0	0	1	1	1	1	1	1	1
	1	20	2	2	1	0	1	0	0	3	0	0	0	0	1	0	0	4	0	0	0	0	1	0	0	0	0	1	0	0	0	0	1	1	0	0	0	1	0	0	1	0	0	2	0	1	0	0	0
	1	19	1	0	1	1	0	0	0	3	0	0	0	0	0	0	1	2	0	0	1	1	0	0	0	1	0	1	0	1	0	1	1	1	1	0	1	0	0	0	1	0	0	1	1	1	0	0	1
	0	22	0	0	0	0	0	0	0	4	0	0	0	0	0	0	0	0	0	0	0	0	0	0	0	0	0	1	1	0	1	0	1	0	0	1	0	0	0	0	0	1	1	0	3	0	3	1	0
	1	20	0	0	0	1	1	0	0	2	0	0	1	3	2	1	4	3	1	0	1	0	1	0	0	0	0	1	1	3	1	0	1	1	1	1	0	0	1	0	1	0	1	1	0	1	0	0	1
	1	20	0	3	0	0	0	0	0	2	0	0	0	0	0	0	0	0	0	0	0	0	0	0	0	0	0	1	99	1	1	0	1	0	1	0	1	1	0	99	0	1	2	0	0	1	1	0	0
	1	21	0	0	0	1	0	0	0	3	0	0	0	0	0	0	1	4	1	0	2	0	0	0	0	0	0	1	1	2	1	1	1	1	0	1	1	0	1	0	1	1	0	0	1	1	2	1	1
	0	19	0	0	1	0	1	0	0	2	0	0	2	1	0	1	0	1	0	0	0	0	1	0	0	0	0	0	99	2	0	1	1	1	0	1	1	0	0	0	0	1	0	2	1	1	1	0	0
	0	20	1	0	0	0	1	1	0	1	0	0	1	1	0	1	1	1	0	1	0	0	0	0	0	0	0	1	0	2	1	0	1	1	0	0	0	0	1	0	1	1	1	1	1	1	0	1	1
	1	19	1	0	1	1	1	0	0	3	0	0	0	2	2	1	1	0	1	0	0	0	0	0	0	0	0	1	0	2	1	1	1	1	0	1	1	0	0	0	1	1	0	1	1	1	1	1	0
	0	22	0	0	1	0	1	1	0	3	0	0	0	0	1	1	1	1	1	0	0	0	1	0	0	0	0	0	0	0	0	0	0	0	0	0	0	0	1	0	1	1	1	1	1	1	1	1	1
	1	22	1	0	0	1	0	0	0	3	0	0	2	1	1	1	0	2	1	0	0	0	0	0	0	0	1	1	0	1	1	1	1	2	1	1	1	0	0	0	0	1	1	1	1	1	1	0	0
	1	22	0	0	1	0	1	0	0	4	0	1	1	1	0	1	0	0	2	1	1	0	1	0	0	0	0	1	1	1	1	1	0	0	1	0	1	0	1	0	1	0	1	1	1	1	2	0	0
	1	20	1	2	1	1	1	0	0	4	1	1	1	2	1	1	1	1	3	1	1	0	1	0	0	0	0	1	1	1	1	1	1	1	1	1	1	1	1	0	0	0	1	0	1	1	1	1	1
	0	21	2	0	0	4	3	1	2	2	0	1	0	1	0	1	0	1	1	0	0	0	0	0	0	0	1	0	1	1	2	3	1	1	1	1	1	1	0	0	0	0	0	2	2	0	2	1	0
	1	21	2	4	2	0	3	3	2	2	3	0	2	4	3	4	0	1	2	0	0	1	1	0	0	1	2	1	1	1	0	2	0	1	0	1	2	0	1	0	1	0	0	1	1	1	0	1	1
	0	18	0	1	0	0	0	0	0	2	1	0	0	1	0	0	0	0	1	0	0	2	0	0	0	0	0	0	0	1	1	1	1	1	0	0	1	0	2	0	1	0	0	2	1	1	1	0	0
	1	23	0	0	0	0	0	0	0	3	0	1	0	0	0	0	0	1	0	0	0	0	0	0	0	0	0	0	0	0	0	0	0	0	0	2	1	0	0	0	0	1	1	1	1	1	1	0	0
	0	21	0	0	0	1	0	0	0	4	0	0	1	1	1	0	3	3	2	0	2	4	3	1	0	0	0	0	99	1	0	1	2	3	1	1	1	2	0	0	1	0	0	1	1	1	2	1	1
	1	24	0	0	0	0	1	0	0	2	2	1	2	2	2	2	0	0	3	0	0	4	1	0	0	0	0	3	99	0	2	3	1	0	0	1	1	0	1	0	1	0	0	2	2	1	2	1	0
	1	21	1	2	0	0	0	0	0	0	1	0	0	0	0	0	0	0	0	0	0	0	0	0	0	0	0	1	1	2	0	0	1	1	0	1	1	0	1	0	1	1	1	1	1	1	1	1	1
	1	23	0	0	0	0	1	0	0	1	0	0	1	2	1	0	0	0	1	0	0	0	0	0	0	0	0	0	1	3	1	0	1	1	1	1	1	0	2	0	0	2	0	2	1	0	1	0	0
	1	22	1	0	0	0	0	0	0	2	0	0	0	0	0	0	1	1	0	0	1	0	0	0	0	0	0	1	0	3	1	1	1	1	0	1	1	0	1	0	1	1	1	1	1	1	0	0	0
	1	19	0	2	0	2	1	0	0	0	1	0	4	3	0	2	0	4	4	0	1	2	0	0	0	0	2	1	2	3	0	2	1	0	0	1	2	0	1	0	0	0	1	1	2	1	1	0	2
	1	22	0	0	0	0	0	0	0	3	0	0	0	2	0	0	0	0	0	0	0	0	0	0	0	0	0	0	1	1	0	1	0	3	0	1	1	1	1	0	1	0	0	1	2	1	1	1	0
	1	21	0	3	0	1	0	0	0	3	1	0	4	4	3	1	1	3	2	1	1	4	0	0	0	2	0	1	99	0	1	1	1	1	0	1	0	0	0	0	3	1	0	2	0	2	1	0	1
	0	20	2	2	0	1	1	0	1	3	1	1	2	1	1	0	1	1	1	0	0	0	0	0	0	0	1	1	1	1	1	1	1	1	0	1	1	1	1	0	1	1	0	1	1	1	2	1	0
	0	21	2	1	0	0	0	0	0	4	2	0	2	2	1	1	0	1	2	0	1	2	0	0	0	0	2	0	0	1	0	1	1	1	0	0	1	0	1	0	1	0	1	3	1	1	1	1	0
	1	20	0	0	0	0	1	0	0	1	0	0	0	0	0	0	0	2	0	0	0	0	0	0	0	0	0	2	1	2	1	3	0	0	0	0	1	99	99	99	1	0	2	1	0	2	0	0	1
	1	22	0	0	0	0	0	0	0	0	0	1	0	1	2	2	1	1	2	1	1	0	1	0	0	0	0	1	1	1	2	2	0	2	1	1	2	0	1	0	1	1	1	1	1	1	1	1	0
	1	20	2	1	2	0	0	0	1	3	0	1	0	0	0	1	2	3	2	1	2	1	1	1	0	0	0	1	1	1	1	1	1	1	1	1	1	1	1	1	1	1	1	1	1	1	2	1	1
	1	23	0	3	0	1	2	0	0	2	1	0	0	1	1	1	0	1	1	0	0	0	0	0	0	0	0	1	1	1	0	1	0	1	0	1	1	0	1	0	1	1	1	2	2	1	0	1	1
	0	20	0	0	0	3	0	0	2	0	0	0	0	0	0	0	2	2	2	0	0	1	0	0	0	0	2	0	0	1	1	1	0	1	0	1	1	1	1	0	2	1	1	1	1	1	3	0	0
	1	20	2	4	3	2	3	1	2	2	4	0	4	2	2	3	4	0	4	4	0	3	3	0	2	3	4	1	1	0	2	2	3	0	0	1	1	1	2	1	1	0	1	2	1	1	3	3	2
	1	18	1	1	2	2	2	0	1	3	1	1	2	3	1	1	2	2	3	1	1	0	0	0	0	0	0	2	0	0	2	2	1	2	1	2	1	1	1	0	1	2	1	1	1	1	1	1	0
	1	20	1	2	1	0	1	0	0	3	1	1	2	0	1	1	1	2	2	0	0	0	0	0	0	0	0	1	1	1	1	0	1	1	0	1	1	1	1	0	2	1	2	1	1	1	1	1	1
	1	22	0	2	0	2	2	0	1	3	0	1	0	0	1	1	1	1	2	0	0	0	0	2	0	0	0	1	1	1	1	1	0	1	0	1	2	1	2	0	1	1	1	1	1	1	1	1	1
	0	24	3	1	3	2	4	4	3	2	0	1	1	2	0	2	2	3	2	3	2	3	4	0	0	0	1	1	99	0	0	1	0	2	0	1	1	99	99	99	1	1	1	2	1	1	3	0	1
	1	23	2	2	0	1	0	0	1	3	0	0	0	0	0	0	0	2	2	0	0	0	0	0	0	0	0	1	1	1	1	1	0	1	0	1	2	1	1	0	1	0	1	2	2	2	0	0	0
	1	23	3	3	2	4	2	2	3	2	1	0	0	2	2	2	1	0	3	1	0	3	3	0	0	0	0	1	99	0	2	1	1	2	0	3	2	0	2	0	2	1	0	2	1	0	2	3	3
	1	21	1	2	2	2	3	3	1	2	2	2	2	1	2	2	2	2	2	2	2	2	2	0	0	0	0	3	1	1	1	2	1	1	1	2	2	0	2	0	0	2	2	2	2	2	2	0	2
	0	18	3	2	2	2	2	2	2	2	2	1	0	1	1	1	2	3	1	1	1	2	1	1	0	0	0	3	0	0	2	2	1	1	2	2	2	0	1	2	2	2	3	0	1	1	3	2	3
	1	24	1	3	0	0	1	0	1	1	2	0	1	2	1	1	0	0	0	0	0	0	0	0	0	0	2	1	1	1	0	1	0	0	1	0	1	2	1	0	3	1	1	2	3	2	3	1	1
	1	20	3	3	2	3	3	1	2	3	1	3	1	2	2	2	2	1	0	1	2	2	1	0	0	0	2	3	0	1	1	3	1	1	3	3	2	0	2	0	1	1	1	3	3	1	3	1	0
	1	19	2	3	1	1	1	1	1	2	3	0	0	0	0	0	2	1	2	2	2	0	0	0	0	0	0	2	2	2	1	2	2	2	2	3	3	0	2	0	0	2	1	2	2	2	1	0	1
	0	23	0	0	0	2	0	0	2	2	0	0	0	2	0	0	2	0	0	0	1	0	0	0	0	0	0	1	0	3	1	0	0	0	0	2	3	1	2	0	0	0	1	3	3	2	2	2	1
	0	20	3	3	1	4	0	0	2	1	3	2	3	1	2	1	3	1	3	1	2	0	0	1	0	0	1	3	1	1	1	2	2	3	0	3	3	0	2	0	0	99	3	1	3	1	3	2	2
	1	22	0	0	1	2	1	1	1	0	0	0	0	0	1	2	2	3	3	1	2	0	0	0	0	0	1	1	1	1	2	1	2	3	1	2	3	1	3	1	1	2	2	1	1	1	2	0	1
	1	22	0	0	0	0	0	0	0	3	0	0	1	0	0	0	0	0	0	0	0	0	1	0	0	0	0	1	0	0	0	0	1	1	0	1	3	99	1	99	0	2	3	1	3	1	1	1	2
	1	20	2	4	1	3	1	1	1	3	3	1	4	2	1	1	2	2	4	1	1	3	3	0	0	0	2	1	1	0	1	3	2	0	3	3	3	0	3	99	0	3	1	1	2	1	2	2	2
	1	22	2	2	1	3	0	0	2	2	1	0	2	1	1	0	1	1	3	1	0	0	0	0	0	0	2	2	99	2	1	1	2	2	1	3	2	1	3	99	1	3	3	1	3	2	1	0	2
	1	22	0	3	0	0	0	0	0	4	3	0	1	1	1	1	0	0	0	0	0	0	1	0	0	0	0	1	0	1	0	3	1	0	0	3	3	0	3	0	3	3	3	3	3	3	2	0	1
	1	19	0	0	0	0	0	0	0	2	0	1	0	0	0	0	0	1	1	0	1	0	0	0	0	0	0	1	1	2	0	0	0	1	0	0	1	0	1	99	1	1	2	0	0	0	0	1	1
	1	20	0	0	1	1	1	0	0	2	0	0	1	2	0	1	2	2	3	0	1	0	2	0	0	0	0	1	0	3	1	0	0	1	0	1	1	0	1	0	0	0	2	99	0	1	0	1	0
	1	22	1	0	1	0	0	0	0	3	0	0	0	2	1	0	1	2	2	0	0	1	0	0	0	0	0	0	0	1	0	0	0	0	0	1	1	1	1	99	1	1	0	1	0	0	0	0	0
	1	21	0	2	3	2	2	0	0	3	1	0	0	0	1	1	0	0	0	0	0	0	0	0	0	3	1	1	0	1	0	1	1	1	1	0	1	1	1	0	1	1	0	1	1	1	1	0	0
	1	20	3	2	2	2	2	2	2	1	2	2	1	3	2	3	2	1	2	2	1	1	2	0	1	0	1	1	0	1	3	1	1	1	2	1	2	1	1	1	1	0	0	1	1	1	1	1	1
	0	20	2	1	3	1	2	0	2	2	0	1	0	0	0	1	1	0	0	0	0	0	1	0	0	0	0	2	99	0	1	3	2	1	1	1	2	99	1	99	1	2	2	2	3	2	3	3	2
	1	20	1	0	0	0	0	0	0	2	0	0	0	1	0	0	0	1	0	0	0	2	0	0	0	1	0	1	99	1	0	1	0	1	0	0	0	99	0	99	1	0	0	99	1	1	1	0	1
	1	19	0	0	1	2	0	0	0	3	0	0	0	0	0	0	1	3	1	0	1	0	1	0	0	0	0	1	0	2	1	1	0	0	0	1	1	1	1	0	1	0	1	1	1	1	0	0	0
	0	20	0	0	0	0	0	0	0	2	0	0	3	2	1	0	2	3	1	0	0	0	1	0	0	0	2	1	0	2	1	2	1	2	1	1	1	1	1	0	1	1	1	1	0	1	1	1	1
	1	18	0	0	0	1	2	0	0	4	0	0	0	0	0	0	0	1	0	0	0	0	0	0	0	0	0	1	2	1	1	0	1	0	1	0	1	99	99	99	0	0	0	0	0	0	2	1	0
	1	29	0	0	0	0	1	0	0	3	0	0	2	2	0	0	0	1	0	0	0	0	0	0	0	0	0	1	1	99	1	0	0	0	0	0	0	0	0	0	0	0	1	0	0	1	0	0	0
	1	19	1	2	0	1	0	0	0	3	2	0	0	2	0	0	0	0	2	0	0	0	0	0	0	0	0	1	99	0	1	1	0	0	1	0	1	99	99	99	0	0	0	1	0	1	1	1	0
	1	19	2	3	0	2	1	0	2	1	3	0	3	3	1	2	1	0	0	0	0	0	1	0	0	0	0	2	1	1	2	3	1	1	0	1	0	99	99	99	0	1	0	1	0	0	0	0	1
	1	18	3	3	0	3	0	0	0	4	0	0	1	1	0	0	0	4	0	0	0	0	0	0	0	0	0	1	99	3	1	1	1	1	0	1	1	1	1	0	0	0	1	0	0	0	1	1	1
	1	22	1	2	0	0	0	0	0	0	0	1	1	0	0	1	0	0	1	0	0	0	0	0	0	0	0	1	99	1	1	1	0	0	0	1	1	99	99	99	0	1	1	1	1	0	0	0	1
	1	19	0	0	0	1	0	0	0	2	0	0	2	2	1	1	0	0	1	0	0	0	1	0	0	0	0	1	99	1	1	1	0	0	0	1	1	99	1	99	0	1	1	1	1	1	0	0	1
	1	18	0	2	0	0	3	3	0	0	0	0	4	4	4	4	4	4	2	1	1	0	1	0	0	1	0	1	99	2	1	1	1	1	1	1	1	99	1	99	1	1	1	1	1	1	0	0	1
	1	22	0	1	2	1	3	1	1	2	1	0	0	1	1	1	0	0	0	0	0	2	0	0	0	0	0	1	1	1	1	1	1	0	0	1	2	0	2	99	1	0	1	99	1	1	0	1	1
	1	19	0	2	0	2	1	0	0	0	1	1	1	2	0	2	1	1	2	0	0	0	0	0	0	0	0	1	1	1	1	1	2	2	1	1	1	1	2	0	0	0	2	1	2	1	2	0	0
	1	22	0	0	1	0	0	0	0	2	0	1	2	0	0	0	3	2	1	0	2	0	0	0	0	0	0	1	99	1	0	1	1	0	0	1	2	0	0	0	1	0	1	3	2	2	2	1	0
	1	19	0	0	0	4	2	0	0	3	0	1	0	0	2	2	3	4	1	0	1	0	0	0	0	0	0	1	99	3	1	1	2	2	2	1	1	99	1	99	0	1	1	2	1	2	2	1	0
	1	21	0	3	0	0	1	0	2	4	1	1	1	2	1	0	0	0	1	0	0	2	0	0	0	0	1	1	1	3	1	2	1	3	1	1	2	0	1	0	1	1	1	2	3	1	3	0	1
	0	19	0	1	1	1	1	0	3	1	0	0	2	2	0	0	0	0	1	0	0	0	0	0	0	0	1	2	99	1	2	1	0	2	0	2	2	99	99	99	0	2	1	0	2	1	3	0	99
	1	26	0	1	1	0	2	1	1	3	1	0	1	1	0	1	0	0	2	0	0	0	0	0	0	0	1	1	99	2	0	1	1	1	1	2	3	99	2	99	1	0	0	1	2	99	1	0	1
	1	22	4	4	2	4	3	3	4	2	4	2	1	4	4	4	2	1	2	2	1	0	1	3	0	0	3	3	99	1	1	2	3	3	1	2	3	2	3	99	1	3	2	1	2	1	1	2	3
	1	21	0	1	0	0	1	0	0	0	0	0	0	1	1	0	0	0	0	0	0	0	0	0	0	0	0	1	1	2	1	1	0	0	99	0	99	99	99	99	99	99	99	1	0	0	1	2	0
	0	23	0	0	0	1	1	0	0	2	0	0	0	1	1	0	2	2	1	0	1	0	0	0	0	0	0	1	99	2	1	0	0	1	0	1	1	99	1	99	0	0	1	0	0	0	0	0	0
	1	18	3	3	2	2	2	2	4	2	1	0	4	2	3	1	1	2	3	0	2	1	0	0	0	0	0	2	99	1	2	1	0	2	1	99	99	99	99	0	1	0	0	99	2	1	0	0	2
	1	19	0	0	0	0	0	0	0	2	0	0	2	2	0	0	2	2	2	2	2	0	0	0	0	0	0	1	99	1	0	1	2	1	1	0	1	99	1	99	0	1	1	1	1	1	0	0	0
	1	19	1	0	0	2	0	0	1	0	0	0	0	0	0	0	2	2	2	1	1	0	1	0	0	0	1	1	99	1	1	2	1	1	1	1	1	99	1	99	1	1	1	99	1	1	1	1	1
	1	18	2	3	3	2	3	0	1	1	1	0	1	3	1	2	2	0	2	0	1	3	0	0	0	0	0	1	99	0	3	2	1	1	1	2	1	1	99	99	2	1	1	1	0	1	0	0	1
	1	20	0	4	2	2	2	3	0	4	1	0	0	4	1	4	2	0	1	1	0	3	3	0	0	0	2	3	99	0	2	3	2	1	2	2	3	99	3	99	1	3	3	3	0	0	3	0	3
	1	19	0	0	1	1	1	0	0	3	0	0	0	0	0	1	0	0	0	0	0	0	0	0	0	0	0	1	99	2	1	3	0	2	1	0	0	99	0	99	0	0	0	0	0	0	0	0	1
	1	19	0	0	0	0	0	0	0	0	0	0	0	1	0	0	0	1	1	0	0	0	0	0	0	0	0	0	99	3	0	0	0	0	0	1	0	0	0	0	0	1	1	0	0	0	0	0	1
	1	19	0	0	0	0	0	0	0	2	0	0	0	2	0	0	2	0	2	0	0	0	0	0	0	0	1	0	99	2	0	0	0	0	0	0	1	99	1	99	2	0	0	99	0	99	1	1	1
	1	19	0	0	0	0	0	0	0	3	0	0	0	1	0	2	0	1	0	0	0	0	1	0	0	0	0	1	1	1	1	0	1	1	1	0	1	99	99	99	99	0	1	99	1	1	0	2	3
	1	19	0	0	0	0	0	0	0	1	0	0	0	0	0	0	0	1	2	0	1	0	0	0	0	0	0	0	1	3	0	0	0	0	0	0	1	99	99	99	0	1	1	99	1	1	0	0	1
	1	17	0	0	1	1	1	1	0	1	1	0	0	2	0	1	0	1	1	0	1	0	1	0	0	0	0	1	99	1	1	0	1	0	1	1	1	99	99	99	0	0	1	99	1	1	1	0	0
	1	18	0	2	0	0	1	0	0	3	0	0	0	0	0	0	0	0	1	0	0	0	0	0	0	0	0	1	99	3	0	1	1	1	0	1	1	99	99	99	0	0	1	1	1	1	1	1	1
	1	18	3	1	2	1	1	0	2	0	0	1	1	0	2	0	1	1	0	0	1	0	1	0	0	0	1	1	1	0	0	99	1	1	1	1	1	1	1	99	1	0	0	2	1	1	1	1	0
	1	23	0	2	0	0	0	0	0	2	0	0	0	1	0	0	0	0	2	0	0	0	0	0	0	0	0	1	99	1	1	0	1	2	0	1	1	1	0	1	2	1	0	1	0	2	1	1	0
	0	19	0	1	0	0	0	0	0	2	2	1	2	0	1	0	0	2	3	1	1	1	1	0	0	0	1	1	1	1	1	2	1	1	1	1	1	1	1	0	1	1	0	2	1	1	0	0	1
	1	18	0	1	0	2	0	0	0	3	1	0	2	2	0	1	1	2	1	0	0	0	0	0	0	0	3	1	1	3	0	1	0	0	0	1	1	99	99	99	1	1	1	1	1	2	1	3	1
	1	21	2	2	1	3	1	0	1	0	2	0	2	1	1	1	0	1	2	0	0	0	0	0	0	0	1	1	99	1	0	1	1	0	0	2	3	99	3	99	99	1	2	2	3	99	2	1	3
	1	19	0	0	0	0	1	0	0	3	0	0	0	1	1	1	1	0	2	0	1	0	0	0	0	0	0	1	99	1	1	0	0	1	0	1	1	99	1	99	0	0	1	1	1	1	1	0	0
	1	20	0	0	0	0	1	0	1	1	0	0	0	0	0	2	1	2	1	1	2	2	2	2	1	0	1	1	0	0	1	1	1	1	1	1	1	1	1	0	0	1	1	1	1	2	3	1	2
	1	21	1	0	1	1	3	1	0	2	0	1	3	0	3	3	1	1	2	2	1	4	2	0	0	2	4	1	99	3	1	1	3	2	1	0	3	99	3	99	1	0	0	3	1	0	0	0	1
	0	22	1	1	0	1	0	0	1	3	0	0	0	0	0	0	0	3	0	0	0	0	0	0	0	0	0	0	0	2	0	0	0	0	0	0	0	0	0	0	0	0	0	0	0	0	0	0	0
	1	21	1	0	0	0	0	0	0	2	0	0	1	0	0	0	0	2	2	0	0	1	0	0	0	0	0	1	0	1	1	0	0	0	0	0	0	0	0	0	0	0	1	0	0	0	0	0	0
	1	18	0	0	0	0	0	0	0	2	0	0	0	0	0	0	0	0	0	0	0	0	0	0	0	0	0	1	0	3	1	0	0	1	0	0	0	0	0	0	0	0	1	1	0	0	0	0	0
	0	20	0	0	1	0	1	0	0	0	0	0	0	0	0	0	0	0	0	0	0	0	0	0	0	0	0	0	0	0	0	0	0	0	0	0	0	0	0	0	0	0	1	0	0	1	1	1	1
	0	22	0	0	0	0	0	0	0	3	0	0	0	1	0	0	0	0	0	1	0	0	0	2	0	0	0	0	0	0	0	0	0	0	0	1	0	0	0	0	0	0	0	0	1	0	0	0	0
	1	23	1	1	0	0	2	0	0	1	0	0	0	1	1	2	0	0	0	0	0	0	0	0	0	0	0	1	1	1	1	0	0	2	1	0	0	0	0	0	0	0	1	0	0	1	0	1	2
	0	23	2	2	0	1	0	0	0	3	2	0	1	0	0	1	0	2	1	0	2	0	1	0	0	0	0	1	1	0	0	2	1	3	0	1	0	0	0	0	0	1	0	0	0	0	3	0	0
	1	19	0	0	0	0	0	0	0	3	0	0	0	1	1	0	0	1	1	0	0	0	0	0	0	0	0	1	1	2	0	1	0	0	0	0	1	0	1	0	0	0	0	1	0	0	0	0	0
	1	23	0	0	0	0	0	0	0	3	0	0	0	1	0	0	0	0	0	0	0	0	0	0	0	0	0	1	1	0	0	0	0	0	0	0	1	0	1	0	0	0	0	0	1	0	0	0	0
	0	22	0	0	0	0	1	0	0	1	0	0	2	2	1	0	0	2	1	0	0	0	1	0	0	0	0	1	1	1	0	1	1	2	1	1	0	0	0	0	0	1	1	0	0	0	0	1	2
	1	18	1	2	0	1	0	0	0	2	1	0	0	1	1	1	0	0	0	0	0	0	0	0	0	0	0	1	99	1	1	0	0	1	0	1	1	1	0	0	1	0	1	0	0	0	0	1	1
	0	26	1	1	2	1	3	2	1	2	0	0	0	0	0	1	1	0	0	1	0	0	2	0	0	1	0	1	1	2	1	1	1	1	1	0	1	0	0	0	1	0	1	1	1	1	1	1	0
	1	20	0	0	0	0	0	0	0	3	0	0	0	1	0	0	0	3	0	0	0	0	0	1	0	0	0	1	1	3	1	0	0	0	0	1	0	99	1	99	99	1	2	0	0	0	1	0	1
	0	21	0	0	2	1	0	0	0	2	0	0	0	0	0	0	0	0	0	0	0	0	0	1	0	0	0	1	1	1	1	1	1	1	0	0	0	1	1	1	1	1	1	0	0	1	1	0	0
	1	19	0	2	0	0	0	0	0	2	0	0	0	0	1	0	0	0	2	0	0	0	0	0	0	0	0	1	1	3	1	0	0	1	0	1	1	0	0	0	1	1	1	1	0	1	1	1	1
	0	20	0	0	0	2	0	0	0	2	1	0	1	1	0	0	0	3	0	0	0	0	1	0	0	0	1	1	1	1	0	0	0	0	0	1	1	0	1	0	1	0	0	1	1	1	1	0	1
	1	22	0	1	0	0	0	0	0	4	0	0	1	0	0	0	0	0	2	0	0	3	2	1	0	0	0	1	1	1	1	2	1	2	0	1	1	1	0	0	2	0	0	1	1	0	1	1	0
	1	21	1	3	2	1	2	0	0	1	0	0	0	3	2	2	0	2	1	0	0	0	0	0	0	0	0	1	99	1	2	1	1	1	0	1	1	99	1	0	0	0	1	1	1	99	2	3	1
	0	21	3	1	2	4	4	3	3	2	1	0	0	1	2	2	3	3	4	1	1	1	0	0	0	0	0	1	1	1	1	2	1	1	2	1	1	0	1	0	0	0	2	0	3	0	1	0	0
	0	23	2	2	1	0	0	0	1	2	0	0	0	1	0	0	1	2	0	0	0	0	1	0	0	0	0	1	1	2	1	2	0	0	0	1	1	1	1	0	1	1	0	0	1	1	1	1	1
	1	22	0	0	0	0	0	0	0	0	0	0	1	0	1	0	0	0	2	0	0	0	0	0	0	0	0	1	1	1	3	3	1	2	1	0	2	0	1	0	0	0	1	0	3	1	1	0	0
	1	20	0	0	0	1	0	0	0	1	0	0	0	1	0	0	1	3	1	0	0	0	0	0	0	0	0	1	1	3	2	1	1	0	1	1	1	0	1	0	0	1	1	1	1	1	0	0	1
	0	22	0	4	0	0	4	0	0	4	0	1	0	3	2	1	4	4	4	1	0	0	0	2	0	0	0	0	0	1	0	1	0	1	1	2	2	0	2	0	0	1	0	1	0	0	3	0	0
	0	21	2	1	1	2	1	0	1	1	1	1	1	1	0	0	0	1	2	0	0	1	1	0	0	0	1	1	0	2	1	2	1	1	1	1	1	0	0	0	2	1	0	1	1	1	1	1	0
	1	24	4	3	2	3	2	1	1	2	3	1	3	0	1	1	2	3	4	1	1	0	2	0	1	0	0	1	1	1	1	3	2	0	1	0	2	1	1	1	1	0	0	1	1	1	1	1	1
	0	21	1	0	0	1	0	0	1	0	0	0	0	1	0	2	1	0	1	0	0	0	0	0	0	0	0	1	1	2	0	0	1	0	0	0	1	0	2	0	0	2	2	2	0	0	0	0	0
	1	21	0	1	0	1	0	0	0	1	0	0	2	3	0	0	0	2	2	0	0	0	2	0	0	0	1	0	1	2	0	1	0	1	0	1	1	1	1	0	0	0	1	1	1	2	1	1	0
	0	20	1	0	0	1	0	0	1	1	0	0	0	1	0	1	1	1	1	0	1	1	0	0	0	0	0	1	0	0	0	0	2	1	0	1	1	0	2	0	0	0	0	2	2	1	2	0	1
	1	20	2	2	0	1	0	0	0	1	0	0	0	1	0	0	1	3	2	0	2	0	2	0	0	0	0	1	1	1	1	1	0	1	0	2	2	0	2	0	1	1	0	0	1	0	1	0	1
	0	21	0	2	2	0	0	0	0	3	0	1	0	3	0	0	0	0	2	0	0	0	0	0	0	0	0	2	1	1	2	1	1	1	1	99	99	99	99	99	0	0	2	1	1	1	1	0	1
	1	23	0	0	0	1	0	0	0	2	0	0	2	1	1	0	2	2	3	1	1	0	2	0	0	0	0	1	1	3	1	1	0	3	1	1	99	99	99	99	0	0	1	1	2	1	0	0	0
	1	24	0	0	0	0	0	0	0	0	1	0	1	0	1	0	1	2	1	0	2	1	0	0	0	0	0	1	1	3	1	2	0	0	1	2	2	0	0	0	1	0	0	2	2	1	1	0	1
	1	23	0	3	1	0	1	0	0	2	1	1	0	0	0	0	0	1	2	0	0	0	0	0	0	0	0	1	1	1	1	0	0	0	0	1	1	1	1	0	1	1	0	2	1	1	1	0	0
	1	18	2	2	1	1	0	0	0	2	0	0	0	2	0	1	2	3	2	0	0	0	1	0	0	0	0	1	0	2	1	0	0	1	0	1	1	0	1	0	1	1	1	1	1	2	1	1	1
	1	24	1	1	1	2	0	0	0	3	2	0	1	3	1	0	0	0	0	0	0	1	0	0	0	0	1	1	1	1	0	1	0	0	1	1	1	0	1	1	0	1	0	1	3	1	2	1	0
	1	20	0	0	0	0	0	0	0	0	0	0	0	0	0	0	0	0	0	0	0	0	0	0	0	0	0	1	1	1	0	0	1	0	0	1	1	99	1	99	1	1	1	1	1	1	1	1	1
	1	22	1	2	1	2	1	0	0	3	0	0	1	3	2	2	4	2	2	0	3	2	2	0	0	0	0	2	1	1	2	1	1	1	0	1	1	99	1	99	1	1	1	1	1	1	1	0	0
	0	22	0	0	0	1	0	0	0	1	1	0	3	1	0	0	1	2	0	0	0	3	1	0	0	0	0	1	1	1	1	1	2	2	1	1	1	0	1	0	1	0	1	1	3	3	1	1	0
	1	19	0	3	0	3	0	0	0	2	3	0	2	3	3	1	1	3	4	1	2	2	1	0	0	1	1	2	99	1	1	3	2	1	1	1	1	99	99	99	1	1	1	1	2	1	1	1	1
	1	21	2	1	2	2	1	1	1	3	0	0	2	1	0	0	0	2	1	1	0	0	2	0	0	0	1	1	0	1	1	3	3	3	3	2	1	1	1	1	1	1	0	2	1	3	1	0	0
	1	20	0	0	1	0	0	0	0	3	0	1	0	0	0	0	0	2	0	0	0	2	0	0	0	0	1	1	99	2	1	1	0	0	0	2	2	0	3	0	99	1	3	1	1	2	2	1	1
	1	23	0	0	0	0	2	0	0	3	1	0	0	2	0	1	0	0	0	0	0	2	2	0	0	0	0	1	2	2	2	1	3	1	1	3	3	0	3	0	1	1	3	3	0	0	1	0	0
	1	23	0	1	0	2	0	0	0	3	0	0	0	3	1	2	1	3	2	0	1	0	2	1	0	0	0	1	2	1	1	1	2	2	1	2	2	1	2	1	1	1	1	2	1	3	2	0	1
	1	21	1	2	0	2	2	0	1	1	1	1	2	3	2	3	1	1	1	0	1	1	2	0	0	0	0	2	3	1	1	3	2	2	1	2	3	0	3	0	1	1	2	2	3	1	1	0	1
	1	22	1	0	0	1	1	1	2	2	0	0	0	1	1	1	2	2	1	1	1	1	1	0	0	0	0	1	1	1	1	0	2	2	1	3	3	1	2	0	1	2	2	1	1	2	3	1	2
	0	18	0	1	0	0	1	1	0	3	0	0	0	1	0	1	0	2	0	0	0	0	1	0	0	0	0	1	1	1	1	0	0	0	0	1	0	1	0	0	0	0	0	1	1	1	0	0	0
	0	19	3	3	2	4	3	1	2	2	2	2	1	3	2	3	2	2	1	2	2	2	2	0	0	0	1	1	1	1	1	0	1	0	1	1	1	1	0	0	1	1	0	1	2	1	3	1	1
	1	19	0	0	0	0	0	0	0	0	0	0	0	0	0	0	0	0	0	0	0	0	0	0	0	0	0	0	0	2	1	0	0	0	0	0	0	0	0	0	1	0	1	0	0	1	1	1	0
	1	18	1	1	1	2	0	1	1	2	0	0	1	1	2	0	1	3	1	0	1	2	0	0	0	0	0	1	0	1	1	0	0	1	1	1	1	0	1	0	0	0	0	0	0	0	1	1	1
	1	19	0	0	0	0	0	0	0	0	0	0	0	1	0	1	0	1	0	0	0	0	0	0	0	0	0	1	1	2	1	0	1	0	0	1	1	0	0	0	1	0	0	1	0	1	0	0	0
	1	19	0	0	0	0	0	0	1	2	0	0	0	1	0	1	0	1	1	1	0	1	2	0	0	0	0	0	0	0	0	1	0	1	0	0	0	0	0	0	1	1	1	1	0	1	1	1	1
	1	18	2	1	4	2	4	1	1	0	1	0	2	0	0	2	1	1	1	0	1	0	0	0	0	1	1	1	99	1	0	1	1	1	0	0	1	99	1	99	1	0	0	1	1	1	0	1	0
	0	18	2	2	1	4	1	0	2	1	0	0	1	1	2	0	1	2	2	1	1	0	2	0	2	0	2	1	1	1	1	2	1	0	0	1	1	1	1	0	1	1	1	1	1	1	1	2	1
	1	20	1	1	0	1	0	0	1	2	0	0	3	1	0	0	1	1	2	1	0	0	1	0	0	0	0	1	99	2	1	1	1	1	1	1	1	1	1	0	1	1	1	1	1	1	1	1	1
	1	18	1	4	2	1	1	1	0	3	2	0	4	1	1	1	3	3	4	2	1	3	0	0	0	0	1	1	1	3	1	3	2	1	1	1	1	1	1	1	1	1	1	1	1	1	1	3	1
	1	20	1	1	1	2	0	0	1	2	0	0	1	0	0	0	0	3	0	0	0	0	0	0	0	2	1	1	99	1	1	1	1	1	0	1	99	99	99	99	1	1	1	1	1	2	1	1	1
	1	18	2	1	0	3	2	1	2	1	1	0	4	3	2	3	0	2	3	1	1	2	0	0	3	2	2	1	99	1	1	0	1	1	1	2	99	99	99	99	1	1	1	2	2	1	1	1	2
	0	19	0	0	0	1	0	0	0	3	0	0	0	2	1	2	1	2	2	1	1	0	0	3	0	0	0	1	0	1	1	2	1	1	1	1	1	1	1	0	2	1	3	2	2	2	2	1	1
	1	20	0	0	0	0	0	0	0	4	0	0	0	1	1	0	1	4	3	1	1	0	1	0	0	0	0	1	1	1	1	0	1	1	0	2	2	1	3	99	1	3	1	2	3	1	3	1	3
	1	21	0	0	0	1	2	0	0	2	0	0	1	1	1	2	3	3	1	1	1	0	2	0	0	0	1	1	99	1	1	3	1	1	1	1	2	1	1	1	2	2	3	2	3	3	2	2	2
	1	19	0	1	0	0	1	0	0	2	2	0	0	4	2	2	0	0	0	0	0	0	0	0	0	0	0	1	1	1	0	1	1	1	0	99	99	99	99	99	99	99	99	99	99	99	0	1	1
	1	24	0	3	4	0	4	3	0	3	1	1	2	1	3	3	0	1	1	1	1	1	0	0	0	0	0	1	99	0	1	0	1	2	1	0	1	0	0	0	1	0	0	1	0	1	2	2	1
	1	20	0	0	0	0	0	0	0	2	0	0	1	3	1	0	0	0	1	0	0	4	3	0	0	0	0	1	1	2	0	0	0	0	0	0	0	0	0	0	3	1	0	1	0	1	1	0	0
	1	22	0	0	0	1	2	1	0	2	0	0	0	0	0	2	0	2	1	0	0	0	0	1	0	0	2	3	2	3	1	1	0	1	1	1	0	1	1	0	1	1	1	1	1	1	1	0	1
	1	20	0	3	2	2	4	2	0	4	0	3	0	4	1	3	0	0	2	0	0	2	0	0	0	0	0	1	2	3	0	1	0	1	0	1	1	99	99	99	1	0	1	99	1	99	1	0	0
	1	20	2	2	2	3	0	0	0	3	0	0	0	1	0	0	1	3	3	0	1	0	1	0	0	0	0	3	0	1	2	2	2	3	1	1	1	1	1	0	1	1	1	1	1	1	1	1	0
	1	19	0	2	0	0	0	0	0	2	2	0	2	1	0	0	0	1	2	0	0	0	0	0	0	0	2	1	1	1	2	2	1	1	1	1	1	99	1	99	2	1	0	1	2	1	2	1	1
	1	18	2	3	2	1	3	1	0	3	0	0	0	0	2	3	1	3	2	0	1	0	2	0	0	0	0	1	99	3	1	0	0	1	0	0	3	99	2	99	1	1	1	2	0	1	1	1	2
	1	20	1	2	0	1	0	0	0	2	2	0	1	2	1	1	2	1	1	1	1	2	1	0	0	0	0	1	2	1	1	3	1	1	1	1	1	99	1	99	99	2	2	2	1	1	2	2	2
	1	22	2	3	0	2	3	3	1	2	3	0	3	2	3	3	2	0	3	1	1	0	0	0	0	0	2	2	99	1	1	3	1	1	0	1	2	99	2	99	2	2	1	2	1	1	1	0	1
	1	20	0	3	1	0	2	0	0	2	3	0	2	0	0	2	0	1	1	0	0	3	1	0	0	0	0	2	99	0	2	1	2	1	1	2	2	99	1	99	2	2	1	2	1	1	1	1	1
	1	20	0	3	1	2	0	0	0	2	2	0	4	4	2	2	0	0	3	0	0	1	0	0	0	0	0	1	1	3	1	1	3	1	1	2	2	0	1	2	1	2	1	1	3	3	3	3	3
	0	22	3	3	1	2	2	0	2	0	1	2	2	2	2	2	1	1	1	0	0	2	0	0	0	0	1	1	1	1	1	1	1	2	0	3	2	99	1	99	99	1	0	3	3	1	2	0	1
	1	21	2	0	2	3	2	1	3	2	0	1	1	3	3	3	3	3	3	1	3	0	0	0	0	0	0	1	99	1	1	0	1	99	0	0	0	99	1	99	0	0	1	0	0	1	0	0	0
	1	19	0	0	0	0	0	0	0	3	0	0	0	1	0	0	2	4	1	0	0	0	0	0	0	0	0	1	1	1	1	3	1	2	1	1	1	0	0	0	0	0	1	0	1	1	1	0	0
	1	20	1	0	2	0	1	0	0	1	0	0	0	1	0	1	0	2	1	0	0	0	1	0	0	0	0	2	0	1	1	1	1	2	99	0	1	99	0	99	99	0	1	1	0	1	0	1	0
	1	18	0	1	0	0	0	0	0	2	0	0	2	3	2	1	1	1	2	0	0	0	0	0	0	0	0	1	99	1	1	1	1	1	1	1	1	1	1	0	1	1	1	1	1	1	1	1	1
	0	18	2	3	4	3	3	2	3	0	1	4	2	1	1	2	4	3	2	0	3	4	3	3	1	2	3	3	99	1	3	3	2	2	99	1	2	0	0	0	0	1	2	1	2	2	3	2	3
	0	22	1	3	1	2	1	0	1	2	1	0	2	3	2	1	0	0	3	1	1	2	0	0	0	0	1	1	99	1	1	1	1	1	0	1	2	0	3	99	1	3	2	1	2	99	1	1	2
	0	22	1	0	0	4	0	0	1	0	0	0	0	3	0	0	0	1	2	0	0	0	0	0	0	0	0	1	3	0	1	0	0	0	1	2	3	2	3	99	0	3	3	1	3	3	3	3	2
	1	23	0	2	0	0	0	0	0	3	0	0	0	2	0	2	0	0	1	1	0	0	0	0	0	0	0	1	1	3	1	1	1	2	1	0	0	0	0	0	0	0	0	0	0	0	0	0	0
	1	17	0	0	0	0	0	0	0	4	0	0	0	0	0	0	0	0	4	0	0	0	0	2	0	0	0	0	0	0	0	0	0	0	0	0	0	0	0	0	0	0	0	0	0	0	0	0	0
	1	20	0	1	0	0	0	1	0	2	1	0	1	2	1	1	0	0	1	0	0	0	0	0	0	0	0	1	1	1	0	1	1	1	2	0	0	0	0	1	0	0	0	1	0	0	0	0	0
	1	22	1	3	0	3	0	0	0	3	3	1	3	1	2	3	0	0	3	0	0	3	0	0	0	1	0	3	0	0	0	3	2	2	0	0	0	0	0	0	1	0	0	1	0	0	0	0	0
	0	23	0	1	1	0	2	2	0	2	0	0	0	2	0	2	0	0	0	0	0	0	0	0	0	0	0	0	0	1	0	1	0	0	0	0	0	0	0	0	0	0	1	1	0	1	1	0	0
	1	21	1	3	4	1	4	2	1	0	1	0	4	4	4	4	3	3	4	3	2	0	2	0	0	0	1	1	0	1	1	1	0	2	1	1	1	0	0	99	99	1	1	0	0	1	1	1	1
	0	25	0	0	1	1	1	0	0	3	0	1	0	1	0	1	0	2	2	0	1	0	0	0	0	0	0	1	1	3	1	0	1	1	1	1	1	1	0	0	1	1	1	0	0	1	0	0	0
	1	25	0	0	1	0	2	2	0	2	0	1	0	2	1	2	2	2	0	2	0	0	0	0	0	0	0	1	1	1	1	0	0	1	2	0	1	1	1	0	0	0	1	1	1	1	0	0	0
	1	24	0	0	0	0	0	0	0	2	0	0	2	1	0	0	3	3	0	0	2	1	0	0	0	0	0	1	1	1	1	0	1	1	1	0	1	0	0	0	1	1	1	1	1	1	2	1	1
	1	20	2	2	1	0	1	0	0	2	0	0	0	0	1	0	0	0	1	0	0	0	0	0	0	0	0	1	1	2	1	1	1	1	0	1	1	0	1	0	0	1	0	1	2	1	2	1	1
	1	19	1	4	0	0	0	0	0	1	4	0	0	0	0	0	0	0	2	0	0	4	0	0	2	1	4	3	3	0	1	3	1	1	1	1	1	1	1	1	1	1	0	0	0	1	0	0	0
	1	24	0	1	0	0	0	0	2	1	2	0	2	3	2	1	1	1	3	0	1	0	0	0	0	0	0	2	1	1	1	3	1	3	3	1	1	1	1	0	1	0	1	1	0	1	1	0	0
	1	23	1	1	0	0	0	0	1	3	2	0	1	1	0	0	0	1	2	0	0	3	1	0	0	0	0	1	1	1	99	0	0	3	0	1	99	99	99	99	1	0	1	1	99	99	1	0	1
	1	25	1	2	0	0	0	0	1	2	1	0	1	1	0	0	0	0	2	0	0	1	0	0	0	0	1	1	1	1	1	1	1	2	1	0	1	1	1	0	1	0	1	2	1	1	3	0	1
	1	21	1	2	1	1	1	1	1	3	1	1	1	2	2	2	2	2	2	0	1	2	0	0	0	0	0	1	99	1	1	1	0	0	1	1	2	99	1	99	1	1	0	1	0	1	1	1	1
	1	20	0	1	0	1	0	0	1	0	0	0	0	1	2	2	0	2	3	0	0	0	0	0	0	0	0	1	1	1	0	3	1	1	0	1	2	0	1	0	0	0	1	1	1	3	0	1	0
	0	21	0	4	0	1	0	0	0	1	0	0	2	2	0	0	2	4	2	1	2	0	0	0	0	0	0	0	0	2	1	0	1	1	0	1	1	1	0	0	1	1	2	1	1	1	0	0	1
	1	19	1	2	0	0	2	0	3	2	0	0	3	2	1	2	0	1	1	0	1	0	0	0	0	0	0	1	1	3	1	0	0	1	1	1	1	0	1	0	1	1	2	1	1	1	1	1	1
	1	20	2	3	3	3	3	3	1	4	2	2	1	3	2	2	2	2	2	2	2	2	2	2	2	2	2	2	1	1	1	1	1	1	1	1	1	1	1	1	1	1	1	1	1	1	0	0	0
	0	21	2	0	3	2	2	1	2	2	2	1	2	0	0	0	0	0	0	0	2	0	0	0	0	0	0	1	1	3	0	0	0	1	0	2	1	1	1	0	1	1	1	1	0	2	3	1	1
	1	20	0	0	0	1	1	0	0	2	0	0	1	0	0	0	0	2	0	0	0	0	0	0	0	0	0	1	1	1	1	1	1	1	1	1	1	1	1	1	1	1	1	1	1	1	1	1	1
	1	21	1	0	0	0	0	0	0	2	0	0	0	3	0	2	1	2	1	0	0	1	0	0	0	0	0	1	1	1	1	1	0	0	0	2	2	1	1	0	1	1	1	1	1	1	3	2	3
	0	18	2	0	1	2	2	0	2	3	2	0	2	2	3	2	1	2	1	2	2	2	1	0	1	0	2	3	0	3	1	2	1	1	3	2	0	1	1	2	1	1	1	1	2	1	1	1	1
	0	20	0	1	0	0	3	0	0	1	0	0	0	4	0	0	0	3	0	0	0	1	0	0	0	0	0	2	0	0	3	1	3	3	3	0	3	0	0	0	3	1	3	2	0	1	2	3	1
	1	21	1	1	0	1	0	0	1	3	0	0	1	4	1	0	0	1	2	0	1	2	2	0	0	0	2	1	0	1	0	0	0	0	0	1	2	0	2	0	1	2	2	0	2	1	0	0	1
	1	28	3	2	3	4	3	3	3	0	2	2	1	1	3	3	3	3	2	2	2	3	3	1	2	2	4	1	1	2	1	1	1	1	1	0	2	2	2	1	2	1	1	1	1	1	2	2	2
	0	20	1	3	1	3	2	1	3	0	2	1	2	1	1	1	3	4	2	1	3	2	4	0	2	3	3	2	1	2	1	3	1	1	1	1	1	1	1	0	3	2	1	1	2	1	2	2	1
	0	20	2	1	0	2	1	0	1	1	1	0	2	0	0	0	0	0	1	0	0	2	3	0	1	0	2	0	1	3	1	1	0	1	0	0	2	0	3	0	1	0	0	3	2	3	1	0	0
	1	21	2	2	1	3	2	1	2	3	1	1	1	1	0	1	1	2	3	1	1	0	0	0	0	0	2	1	1	3	1	2	2	1	0	1	1	1	1	0	1	3	3	2	1	1	1	1	1
	1	23	1	2	1	3	2	1	2	3	2	1	1	1	1	2	2	0	2	1	1	3	1	0	0	0	1	1	1	1	3	0	2	1	2	0	2	99	2	99	1	0	0	2	3	3	1	0	1
	1	23	1	2	0	2	0	0	1	0	2	0	0	1	1	0	0	0	1	0	0	1	1	0	0	0	0	1	99	2	0	0	0	1	0	1	1	99	2	99	99	2	2	1	2	1	99	0	0
	0	20	3	2	3	1	3	1	3	3	1	4	3	3	1	2	3	3	3	1	2	2	1	0	0	0	2	2	0	1	1	3	2	2	1	0	99	99	3	99	0	2	0	3	3	99	3	0	0
	1	23	1	1	3	1	2	1	1	2	2	0	3	3	3	2	2	0	3	2	0	4	2	0	0	0	0	2	99	1	2	2	3	3	3	1	1	99	2	99	3	1	1	3	3	1	1	1	1
	1	21	1	2	1	3	2	1	1	2	2	1	2	1	1	1	1	1	3	1	1	2	0	0	0	1	0	3	2	2	1	3	3	2	1	2	2	1	1	1	2	2	2	3	2	2	1	1	2
	1	20	1	1	0	0	1	0	0	3	1	3	1	4	2	3	1	0	2	1	1	1	2	0	0	0	0	2	2	2	1	0	2	2	0	3	3	0	3	0	3	3	2	2	3	0	0	0	3
	1	23	0	2	0	2	2	2	1	2	0	0	2	3	3	2	1	2	3	0	0	0	0	0	0	0	1	1	1	2	1	1	1	1	1	2	2	1	3	1	1	1	3	3	3	3	2	0	1
	1	20	0	0	2	0	2	0	0	2	0	0	0	0	0	0	0	2	2	0	0	2	0	0	0	0	0	1	2	3	2	1	0	0	0	3	3	3	3	1	2	2	3	1	1	3	2	3	2
	1	24	4	2	3	3	3	1	2	0	0	1	1	3	3	2	2	2	2	2	2	0	1	1	0	0	0	0	1	1	0	1	0	1	1	3	3	1	3	2	0	1	3	3	3	3	1	1	1
	1	22	1	0	2	2	0	0	2	2	0	0	0	0	0	0	1	3	0	0	1	1	0	0	0	0	0	1	0	3	0	1	2	1	0	3	3	1	3	0	3	3	1	3	3	3	1	0	3
	1	23	3	3	4	4	4	4	4	1	0	2	4	4	4	4	4	2	3	2	2	4	3	0	0	0	4	2	3	1	2	1	99	3	3	3	3	3	3	0	2	3	3	3	3	3	3	0	3
	0	19	0	1	0	2	1	0	1	2	2	1	3	4	2	1	0	1	1	1	0	3	0	0	0	0	1	1	99	1	2	2	1	2	0	1	1	99	99	99	0	0	0	1	0	0	0	0	0
	1	18	1	0	0	0	0	0	0	3	0	0	1	1	0	1	0	3	1	0	0	0	0	0	0	0	0	1	99	1	0	1	0	1	0	1	0	0	0	99	1	0	0	1	0	1	1	1	1
	0	22	1	0	1	0	1	0	1	2	0	0	0	0	1	1	1	2	2	0	0	0	0	0	0	0	0	1	99	3	1	1	1	1	0	1	1	1	1	0	0	0	0	0	0	1	1	1	0
	0	23	1	3	2	1	2	0	0	2	1	0	1	3	1	1	0	2	1	0	0	1	0	1	0	0	0	2	1	1	1	3	0	1	1	99	99	99	99	99	0	0	1	0	1	1	1	1	0
	1	19	2	0	0	0	1	0	0	2	0	0	0	2	0	0	2	2	0	0	0	1	0	0	0	0	0	1	1	1	1	0	1	1	1	1	1	0	1	99	1	0	1	1	1	1	1	0	0
	1	19	2	2	2	1	2	1	1	2	1	1	2	2	2	2	2	2	2	1	1	1	1	0	0	0	2	1	99	1	1	1	1	1	1	1	1	99	99	99	1	1	1	1	1	1	2	1	1
	1	19	0	0	0	1	0	0	0	3	0	0	0	0	0	0	0	1	2	0	0	0	1	0	0	0	0	1	99	1	1	1	1	1	1	1	1	99	1	99	1	1	1	1	1	1	1	1	1
	1	18	0	2	1	0	2	0	0	2	0	0	3	3	1	2	0	1	2	1	0	3	0	0	0	0	0	1	99	1	1	1	1	3	1	1	1	99	1	99	1	1	1	2	1	1	0	1	1
	0	21	0	1	0	2	0	0	1	0	1	0	1	0	0	0	0	2	1	1	1	3	0	0	0	0	0	1	99	2	1	2	1	2	1	1	1	99	2	0	2	1	2	2	1	2	1	1	0
	0	18	0	0	0	0	2	0	0	0	1	0	2	4	2	4	1	3	4	2	2	4	2	0	0	0	2	1	99	1	3	2	2	1	2	1	1	1	1	99	1	2	2	3	3	3	3	0	2
	1	20	0	0	2	0	2	1	0	4	1	1	0	0	0	2	1	2	1	0	0	0	0	0	0	0	1	1	99	1	1	2	1	0	1	0	3	99	99	99	0	1	1	1	0	2	3	1	99
	1	22	1	0	0	0	3	1	2	2	2	0	0	1	0	1	2	2	2	0	0	0	0	0	0	0	0	1	0	2	1	1	1	1	1	2	2	0	1	0	1	2	1	2	2	1	1	1	1
	0	21	0	0	0	1	1	0	1	0	1	0	1	2	1	2	1	2	1	0	0	1	0	0	0	0	0	1	99	2	0	1	1	1	0	1	1	99	99	99	2	1	1	2	2	1	2	1	1
	0	24	0	0	0	0	2	2	0	4	0	0	4	4	1	2	0	0	4	1	0	0	3	0	0	0	0	1	99	2	1	0	1	2	0	1	1	0	0	0	0	0	1	0	0	0	3	1	0
	1	20	0	0	0	1	1	0	1	2	0	0	2	0	0	0	2	2	2	2	0	1	2	0	0	0	2	2	0	2	1	2	1	0	1	1	2	1	1	99	1	1	2	1	1	1	1	1	1
	1	19	1	0	1	0	1	1	0	2	0	0	2	1	0	0	1	2	2	0	0	1	1	0	0	0	1	2	99	1	2	1	2	1	2	1	1	99	1	99	1	1	1	3	1	2	2	0	0
	1	20	0	0	0	1	0	0	1	0	0	0	0	0	0	0	1	1	3	0	1	0	2	0	0	0	0	1	99	1	1	1	3	2	1	1	2	99	1	99	1	1	3	99	1	1	0	0	0
	0	21	2	1	1	2	1	0	1	2	0	0	0	0	0	0	2	4	1	1	2	1	1	0	0	0	2	1	99	1	1	1	1	1	0	1	3	1	2	0	1	3	3	3	3	2	1	2	1
	1	22	2	4	1	3	4	4	3	1	0	0	0	4	0	3	0	1	2	2	0	1	1	0	0	0	0	1	1	0	0	1	1	1	0	2	3	99	3	99	2	3	3	3	1	2	1	0	0
	1	25	1	2	0	0	1	0	0	4	1	0	0	3	1	1	1	2	1	0	1	1	2	0	0	0	1	1	99	1	1	2	1	1	1	99	99	99	99	99	99	99	99	99	99	99	1	1	2
	1	19	0	0	0	0	0	0	0	1	0	0	1	2	1	1	1	1	0	0	0	0	0	0	0	0	0	1	1	2	1	2	1	0	0	1	0	99	0	99	0	0	1	1	1	1	0	0	0
	0	24	2	1	1	2	2	1	1	2	0	0	0	2	0	3	1	1	2	2	0	0	0	0	0	0	0	2	1	2	1	3	1	3	2	0	1	1	1	99	1	0	1	1	1	0	1	0	0
	1	21	0	2	0	2	2	1	0	4	2	2	2	3	3	3	2	4	4	3	2	0	2	0	0	0	0	2	99	1	1	2	2	2	0	1	1	1	1	0	1	1	0	1	1	1	2	0	1
	1	19	3	3	0	3	1	0	1	2	3	3	3	2	3	1	1	2	3	2	3	0	0	0	0	2	2	3	1	3	2	3	3	2	2	1	1	1	1	0	1	1	1	2	1	1	1	1	1
	1	19	0	0	0	1	0	0	0	3	0	0	3	0	0	0	2	1	3	0	0	1	0	0	0	0	2	1	99	1	1	1	1	1	1	2	2	1	2	99	0	0	0	2	2	1	1	2	1
	0	20	1	0	1	2	2	0	1	2	0	0	2	0	0	0	2	1	1	0	2	0	3	0	0	0	1	1	1	2	0	2	2	1	1	2	2	1	1	99	1	1	2	99	2	2	3	1	1
	0	20	3	3	3	4	3	2	3	2	1	2	4	4	3	3	3	3	3	1	2	1	1	1	1	0	4	1	1	1	1	3	3	99	1	1	3	0	2	0	3	1	2	0	3	3	3	0	1
	1	23	2	3	0	4	0	0	2	3	2	0	4	3	2	2	1	1	2	1	3	2	0	0	0	0	0	1	1	0	1	3	3	3	3	1	1	0	3	99	1	2	2	3	2	2	3	3	3
	1	22	1	4	0	1	0	0	1	0	3	0	1	2	2	1	0	2	2	0	2	2	1	0	0	0	0	2	99	0	1	1	1	2	1	2	3	99	2	99	1	1	1	3	2	1	1	1	1
	1	23	0	1	1	1	1	0	0	3	0	1	0	1	1	1	0	0	1	0	0	0	0	0	0	0	0	1	2	1	1	1	0	0	0	0	0	0	0	0	0	0	0	1	1	0	0	0	0
	1	22	0	3	2	2	2	0	0	2	0	1	2	4	3	2	2	2	2	2	1	0	0	0	0	0	0	2	0	0	2	1	0	0	1	1	1	0	0	0	0	0	0	0	0	0	0	0	0
	1	19	2	2	0	1	3	3	0	4	1	0	0	2	1	2	0	0	0	0	0	0	0	0	0	0	0	3	3	1	3	2	3	3	3	0	0	0	1	0	0	1	0	0	0	1	0	1	0
	0	20	0	0	0	0	0	0	0	4	0	1	0	0	0	0	0	0	0	0	0	0	0	0	0	0	0	1	1	3	0	0	0	0	0	1	0	1	0	0	0	0	1	0	0	0	1	0	1
	1	23	0	0	2	0	2	0	0	3	0	0	0	0	1	1	0	0	0	0	0	0	0	0	0	0	0	1	1	1	1	0	1	1	1	0	0	0	0	0	0	1	1	0	0	1	0	0	1
	1	24	2	3	2	4	3	2	1	0	4	1	3	3	1	3	1	1	4	3	2	2	2	0	0	0	0	1	1	0	1	1	2	0	3	0	0	0	0	0	0	99	0	1	1	1	0	0	0
	1	21	1	2	0	1	0	0	0	2	0	1	1	1	1	1	0	0	0	0	0	0	0	0	0	0	0	1	1	1	1	1	1	1	1	1	1	0	0	0	0	0	1	1	0	0	0	1	0
	0	22	0	1	2	0	3	1	0	4	0	0	0	0	0	2	0	2	0	0	0	0	1	1	0	0	0	1	2	1	0	0	0	1	0	0	0	0	0	0	2	0	0	0	1	1	2	1	1
	1	24	0	1	0	0	1	0	0	3	0	3	0	0	1	0	1	0	1	0	0	0	1	0	0	0	0	1	2	1	1	1	0	2	1	0	0	1	0	1	1	0	1	1	0	0	0	0	0
	0	19	3	0	3	1	3	3	2	1	0	2	2	4	1	3	2	1	3	2	2	0	1	0	0	0	0	1	99	0	1	1	0	1	1	0	1	0	0	0	1	1	0	1	1	1	1	0	0
	0	24	1	2	1	1	2	3	1	3	2	0	2	2	2	3	1	2	2	2	1	1	0	0	0	0	0	1	2	1	0	1	1	0	1	0	1	2	1	0	0	0	0	0	1	1	1	0	1
	0	18	0	0	1	0	0	0	1	0	1	0	0	2	1	0	2	2	1	0	1	0	0	0	0	0	0	0	2	2	0	2	1	0	0	0	1	0	1	0	0	1	0	1	1	1	2	2	1
	0	21	0	0	1	0	1	0	0	3	0	2	1	0	1	1	1	2	1	0	2	1	2	1	0	0	0	1	1	0	1	1	2	3	0	0	1	3	0	99	1	0	0	1	0	0	0	0	1
	1	25	0	0	0	0	0	0	1	2	0	0	0	0	0	0	0	0	0	0	0	0	0	0	0	0	0	1	1	3	0	1	0	0	0	1	1	0	0	0	0	1	1	1	1	1	0	1	1
	0	20	2	2	3	3	1	0	1	2	3	0	3	2	3	2	2	1	3	1	1	0	1	0	0	0	1	1	0	0	1	3	2	0	0	0	0	1	1	0	1	1	1	1	0	1	1	0	1
	1	19	1	2	0	0	1	0	0	2	0	0	0	0	1	0	1	0	3	0	2	1	2	0	0	0	3	2	99	1	2	2	2	3	2	1	1	0	1	0	0	1	2	1	0	0	0	0	1
	0	19	2	2	2	2	3	2	1	3	1	0	1	1	2	2	0	1	2	2	2	1	2	1	0	0	0	1	0	1	0	2	2	2	1	2	2	0	2	0	0	0	0	0	0	3	2	2	1
	0	21	0	1	1	2	2	0	0	1	1	0	2	2	2	1	1	2	3	1	1	1	1	0	0	0	2	1	0	1	1	1	1	1	1	1	1	1	1	0	1	1	1	1	1	1	1	1	1
	1	19	2	0	1	2	0	0	1	1	0	1	0	0	0	0	1	1	0	0	1	0	1	0	0	0	0	1	99	1	1	0	0	1	1	1	1	99	1	99	1	1	1	1	1	1	1	1	1
	0	23	2	3	2	3	3	1	1	3	0	0	3	2	0	1	0	3	1	0	0	0	0	0	0	0	0	2	0	3	2	1	1	2	1	1	2	0	2	1	1	0	0	2	2	1	2	0	1
	1	23	1	3	2	2	3	1	1	3	0	0	0	1	1	1	0	0	0	0	0	0	0	0	0	0	0	2	1	1	1	2	1	1	0	1	1	1	1	1	1	1	1	1	2	1	0	1	1
	1	21	3	4	3	3	3	0	2	2	4	3	4	3	3	2	2	1	3	1	2	3	0	3	0	0	0	3	3	1	2	3	3	3	1	2	1	0	1	0	0	1	1	1	3	3	2	1	1
	1	20	2	0	0	1	0	0	1	1	0	1	2	0	0	2	2	2	1	1	0	0	1	0	0	0	0	1	1	2	0	1	2	0	0	1	2	1	2	0	1	1	0	2	2	2	2	2	1
	1	19	1	1	1	0	1	0	1	2	0	0	0	1	2	2	2	2	2	2	1	1	1	0	0	0	1	1	2	1	3	1	1	1	2	1	2	1	2	0	1	1	1	2	1	2	1	1	1
	0	26	0	0	0	0	1	0	0	2	2	1	1	3	2	2	1	3	3	1	1	3	2	0	0	0	0	1	99	1	1	1	2	1	1	2	1	99	2	99	1	2	0	2	1	1	2	2	1
	1	18	0	0	0	1	0	0	0	3	1	0	3	3	3	2	2	1	4	0	1	2	1	3	0	0	2	3	0	1	1	0	3	0	1	1	2	0	2	0	0	1	2	3	2	2	1	1	1
	0	21	3	1	1	4	4	3	2	3	1	0	3	2	2	3	1	3	2	1	2	0	0	0	0	0	0	1	0	1	2	0	0	1	2	2	2	1	1	0	0	0	1	2	3	3	1	0	1
	1	25	4	0	3	4	4	1	4	4	0	0	0	4	4	4	4	0	0	0	0	4	3	0	0	0	0	1	3	1	0	3	0	1	1	1	3	0	2	0	0	2	3	3	3	0	1	0	1
	0	23	2	4	2	2	2	1	1	4	2	2	4	3	2	2	2	1	4	1	0	4	0	1	0	0	2	3	0	1	1	3	1	1	2	1	1	1	1	0	1	2	3	1	3	3	3	1	1
	1	30	1	1	0	2	0	0	1	2	1	0	1	0	1	1	1	1	1	1	1	1	1	0	1	0	1	3	2	1	1	3	2	3	3	1	2	2	2	1	2	2	1	1	2	1	3	3	1
	1	20	1	0	2	2	3	2	2	0	0	0	0	0	1	2	2	3	1	1	1	0	0	0	0	0	0	1	99	2	1	0	1	1	1	2	2	99	2	99	1	1	0	3	2	1	1	0	2
	1	23	3	0	1	3	0	0	3	2	0	0	0	2	2	0	3	3	1	0	3	0	0	0	0	0	0	1	1	1	3	0	0	0	3	3	3	0	3	0	0	2	1	3	1	2	0	0	0
	0	23	1	2	3	4	3	3	1	2	1	1	3	2	2	3	3	4	2	3	2	1	1	1	0	0	0	1	99	2	2	1	3	3	1	2	99	99	99	99	2	2	1	3	2	1	3	3	2
	1	30	2	1	0	2	1	0	1	2	1	0	1	3	1	2	2	1	2	0	2	3	2	0	1	0	4	1	0	1	1	3	1	2	1	3	3	2	3	0	2	0	1	2	3	2	1	2	3
	1	22	0	1	0	1	0	0	1	0	0	0	1	1	0	0	0	1	2	0	0	0	0	0	0	0	0	2	99	1	2	3	1	1	1	2	2	0	2	99	1	2	3	3	3	2	3	3	2
	1	21	1	0	1	0	0	1	0	2	0	1	1	1	1	1	1	1	1	1	1	1	1	0	0	0	1	1	1	2	1	1	2	1	1	2	2	1	2	1	2	2	2	3	3	2	1	2	2
	0	21	3	1	0	4	0	0	2	1	0	1	3	0	1	0	2	1	4	1	1	4	1	0	1	1	4	0	99	0	0	0	1	0	0	3	3	99	3	99	3	0	3	2	3	2	3	1	2
	1	19	1	0	0	1	0	0	0	2	0	0	0	0	0	0	0	3	1	0	0	0	0	0	0	0	0	1	0	2	0	0	0	0	0	1	0	99	0	99	0	0	1	0	0	0	1	0	1
	1	19	0	0	0	1	1	0	0	2	0	1	0	2	1	1	1	1	1	0	0	0	1	0	0	0	0	1	99	1	1	1	1	1	1	0	0	99	0	99	1	1	1	1	1	1	1	1	1
	1	18	2	4	3	3	3	3	1	2	3	3	4	4	4	4	1	2	3	2	2	3	2	0	0	0	0	3	99	1	2	3	3	2	3	0	1	0	1	0	1	1	1	1	1	1	1	1	1
	0	20	2	4	3	2	4	3	2	4	2	0	0	2	2	2	0	2	2	3	1	2	2	0	0	0	4	1	99	0	1	1	1	1	1	1	1	99	99	99	0	0	0	1	2	1	0	0	0
	0	20	0	0	3	3	3	0	0	4	0	0	0	0	1	2	0	0	4	2	0	0	0	3	0	0	4	0	99	1	0	0	0	0	0	0	0	1	0	99	1	1	1	99	2	1	0	1	2
	1	18	0	0	0	1	0	0	0	2	0	0	1	0	1	0	0	2	0	0	0	0	0	0	0	0	1	1	99	1	0	1	0	0	0	1	1	0	0	0	0	1	1	2	1	2	0	1	1
	1	21	0	0	0	0	0	0	0	4	0	0	0	1	0	0	1	2	4	0	1	1	1	0	0	0	0	1	99	1	1	2	1	2	1	1	1	99	99	99	1	1	0	99	1	1	1	0	0
	1	20	0	1	1	1	1	0	0	1	0	0	0	2	1	0	1	3	1	0	0	1	0	0	0	0	0	1	99	1	2	0	1	2	0	1	1	1	1	0	0	1	0	2	2	1	0	1	1
	0	20	0	0	0	0	0	0	0	2	1	1	3	2	1	2	1	3	4	1	2	3	3	0	0	0	0	1	99	1	1	1	0	2	2	1	1	1	2	99	0	1	0	2	2	0	1	2	2
	1	22	3	3	4	2	3	3	1	3	2	1	1	3	3	3	1	2	3	1	1	0	0	0	0	0	2	1	1	1	1	1	1	2	2	2	2	1	2	0	1	2	1	1	0	0	2	2	2
	1	22	1	2	0	2	0	0	1	3	2	0	2	0	0	0	0	2	2	0	1	1	1	0	0	0	0	1	99	1	1	1	1	1	1	1	1	1	1	1	1	1	1	1	1	2	1	1	1
	1	18	2	3	0	1	0	0	1	1	0	0	1	0	2	2	0	1	0	0	0	4	2	0	0	0	0	1	1	0	0	2	1	1	0	0	2	0	2	0	3	0	0	3	2	1	1	0	0
	1	21	1	2	1	4	2	2	1	1	4	0	4	3	3	3	2	2	3	3	3	4	2	0	0	0	4	3	99	0	3	1	1	1	1	0	3	99	1	0	1	1	0	2	2	3	1	1	1
	1	20	2	1	1	3	3	0	2	0	0	0	3	1	1	1	0	1	1	0	1	1	2	0	0	0	0	1	0	1	0	2	2	2	0	2	2	0	1	0	1	1	3	3	3	2	2	2	1
	1	19	2	2	1	3	2	2	2	2	1	1	0	3	3	2	2	2	2	1	0	0	1	0	0	0	0	3	99	1	1	3	1	3	0	3	2	99	1	99	1	3	3	2	1	1	1	1	1
	1	20	1	2	1	1	2	0	0	2	2	0	0	1	1	1	1	1	0	0	1	1	1	0	0	0	1	2	0	0	1	1	1	3	1	1	3	99	99	99	1	3	3	1	3	2	3	3	2
	1	20	3	4	1	2	3	2	2	2	1	3	3	3	3	3	1	3	3	1	1	3	1	0	0	0	0	1	99	1	1	2	3	3	2	3	3	99	99	99	2	3	1	3	3	3	3	1	3
	1	21	0	1	0	0	1	0	0	3	1	2	1	1	2	2	0	2	1	2	0	0	2	0	0	0	0	3	99	1	2	3	1	1	2	3	3	99	3	99	99	3	2	2	3	99	3	1	2
	0	22	0	0	0	0	0	0	0	2	0	0	0	0	0	0	1	2	0	0	1	1	0	0	0	0	1	1	99	1	1	2	0	0	0	0	0	99	99	99	1	0	1	0	0	0	0	0	0
	1	23	0	1	2	1	4	4	1	4	1	4	0	2	4	4	2	4	1	2	3	0	0	1	0	0	0	2	1	1	2	1	1	1	1	0	0	0	1	0	0	1	1	1	1	1	0	0	1
	0	21	0	0	0	0	0	0	1	3	1	1	2	0	1	0	1	4	0	1	1	2	1	2	0	0	0	0	1	3	0	0	1	0	0	1	1	0	1	99	0	0	0	1	1	1	1	0	1
	1	23	1	1	2	2	2	1	1	1	0	1	0	0	1	0	0	1	0	0	0	0	1	0	0	0	0	1	1	3	0	1	1	1	1	1	1	1	1	0	0	0	2	0	1	0	1	0	0
	0	27	3	3	3	3	3	3	2	2	3	0	4	4	4	3	1	1	1	1	0	4	2	0	0	0	2	2	2	2	0	3	1	1	1	0	1	1	1	0	1	0	1	1	1	99	1	1	1
	1	19	1	1	2	2	3	3	1	1	1	1	1	2	2	2	2	2	2	2	2	0	1	0	0	0	0	1	3	1	1	0	1	0	1	1	1	0	1	0	1	1	0	1	1	1	0	0	1
	1	19	0	1	1	3	0	0	0	3	0	0	1	3	0	2	1	3	1	0	0	1	0	0	0	0	0	1	99	1	2	3	1	1	0	1	1	0	1	0	1	1	1	1	0	1	0	0	0
	1	19	2	3	2	2	2	0	0	4	3	1	0	4	4	4	0	0	4	0	0	0	0	0	0	0	0	3	2	1	3	1	1	1	1	1	0	1	0	0	1	2	3	1	0	0	0	0	0
	0	18	1	1	0	1	2	1	0	1	1	0	0	0	1	1	0	0	1	0	0	0	0	0	0	0	0	1	1	1	0	1	1	1	1	1	1	0	1	0	1	0	1	1	3	1	1	1	1
	1	22	0	2	0	0	2	0	0	2	0	1	1	2	1	2	2	1	1	0	0	0	2	0	0	0	1	2	1	1	1	3	1	2	1	1	1	1	1	0	0	1	1	2	1	2	1	1	1
	0	18	2	1	1	2	2	0	1	3	0	1	0	2	0	2	0	0	2	0	0	0	0	2	0	0	0	1	2	1	1	1	2	1	1	1	1	1	1	0	1	2	0	2	2	0	99	0	2
	1	21	0	1	0	1	0	0	0	3	0	0	2	2	2	1	1	1	2	0	1	0	0	0	0	0	2	2	99	2	1	1	1	1	1	1	1	99	1	99	1	1	1	1	1	1	1	3	2
	0	19	3	3	2	2	2	1	2	1	2	0	3	1	1	1	3	1	4	1	3	0	0	0	2	1	1	1	1	3	1	1	1	1	1	1	1	1	1	1	1	1	2	1	1	3	1	1	1
	1	23	3	1	3	3	2	0	1	2	0	0	2	2	2	2	2	3	1	0	0	1	0	0	0	0	0	0	1	1	0	0	0	1	0	1	3	1	3	99	3	0	0	3	1	1	0	0	1
	1	24	2	1	0	2	1	0	1	3	0	0	1	1	0	1	2	1	1	0	0	0	0	0	0	0	0	1	3	2	1	1	1	3	0	3	3	2	2	2	2	0	2	0	3	3	2	3	0
	1	24	0	3	1	2	1	0	2	1	3	0	4	2	1	2	1	0	1	0	0	3	0	0	0	0	0	1	3	1	1	2	1	3	2	3	3	1	99	0	1	2	3	3	2	3	3	1	3
	0	18	1	2	3	2	3	3	0	3	0	1	2	0	1	3	1	3	3	2	1	0	1	2	0	0	1	1	1	1	0	2	3	2	2	1	1	99	99	99	1	1	1	0	0	0	1	1	2
	1	21	0	3	0	0	0	0	0	1	2	0	0	2	2	1	0	0	1	0	1	0	2	0	0	0	0	1	0	1	1	2	1	1	1	1	1	1	1	1	0	0	1	0	0	1	0	0	1
	0	20	0	1	2	0	2	1	0	4	1	0	3	0	0	2	3	0	0	0	0	2	0	0	0	0	3	0	99	0	0	1	0	0	0	1	1	99	99	99	1	1	0	1	1	1	2	2	2
	1	20	1	2	1	3	1	1	0	2	0	1	0	0	1	2	2	1	0	0	1	0	2	1	0	0	1	2	1	1	2	1	1	1	1	1	1	0	1	99	3	1	0	1	1	1	1	1	1
	1	20	1	4	1	2	2	4	0	2	3	3	0	1	4	3	0	0	2	3	0	1	3	0	0	0	0	1	99	3	2	0	0	1	2	1	1	99	99	99	1	0	3	3	0	0	0	0	1
	1	19	0	0	3	2	3	0	0	2	0	0	2	0	2	2	1	4	2	1	2	2	2	1	0	0	2	1	3	1	1	2	1	2	1	1	1	1	1	1	1	1	2	1	1	2	1	1	1
	1	21	2	3	3	1	3	3	2	2	2	2	2	1	3	3	1	1	2	1	1	1	2	0	0	0	1	2	0	1	2	1	1	2	1	1	2	0	1	99	1	1	3	3	2	99	1	1	1
	0	24	4	4	2	4	3	2	4	1	3	0	4	4	4	2	2	1	3	0	1	4	1	0	0	2	2	1	99	1	1	0	0	99	0	2	3	1	3	99	1	3	2	3	3	2	2	1	2
	1	22	0	2	1	1	2	1	0	4	1	0	3	2	1	1	0	0	1	3	2	2	0	0	0	0	0	3	99	0	2	3	0	99	1	2	3	99	99	99	3	2	1	3	3	3	3	1	3
	1	19	0	0	1	1	2	0	0	2	0	0	0	1	1	1	1	3	1	1	1	0	1	0	0	1	2	1	99	1	1	1	1	1	1	1	1	99	1	99	1	3	3	2	1	1	1	1	1
	1	19	1	2	0	0	0	0	0	4	0	0	2	4	1	1	0	4	0	0	0	0	0	0	0	0	0	1	1	3	1	0	0	0	0	1	1	0	1	0	0	0	1	1	0	1	0	2	0
	1	19	4	4	2	4	2	1	1	3	2	0	2	3	1	3	1	2	3	1	0	1	1	0	0	0	0	1	99	1	1	0	1	1	1	0	1	99	1	99	1	1	1	1	1	1	1	1	1
	1	20	1	2	2	1	1	0	1	1	0	0	0	0	2	2	0	0	1	0	0	0	1	0	0	0	0	1	0	1	1	1	1	1	1	1	1	0	0	0	0	0	2	1	0	1	99	0	0
	1	23	0	1	2	1	1	1	1	2	0	0	2	2	2	1	1	2	1	1	0	0	0	0	0	0	1	1	1	1	1	1	1	1	1	1	1	1	1	99	0	0	1	99	1	1	1	1	1
	1	18	0	4	0	0	4	0	4	0	4	0	0	4	4	4	0	0	2	0	0	4	0	0	0	0	1	2	99	0	1	2	1	2	1	1	1	99	99	99	1	1	2	1	1	1	2	1	1
	1	21	0	0	0	0	0	0	0	2	0	0	0	1	1	0	0	1	1	0	0	0	0	0	0	2	1	2	99	1	2	2	1	2	99	1	2	99	1	99	1	1	1	1	2	1	2	1	1
	0	24	2	1	2	3	2	0	1	2	0	0	2	2	1	1	2	1	3	1	1	0	0	0	0	0	1	1	1	2	1	1	1	0	1	1	3	1	1	0	1	0	0	1	1	3	2	1	2
	1	19	0	1	0	1	1	0	0	2	1	0	1	1	2	2	1	0	1	1	1	0	1	0	0	0	0	1	1	1	1	1	1	1	1	3	2	1	3	1	2	3	2	1	1	2	3	1	2
	1	23	0	0	0	0	0	0	0	2	0	0	1	1	0	1	0	1	2	0	0	1	1	0	0	0	0	1	99	1	0	1	1	1	0	99	99	99	99	99	99	99	99	99	99	99	1	2	1
	0	22	1	0	1	0	0	0	1	4	0	0	0	0	0	0	0	0	0	0	0	0	0	2	0	0	2	1	1	1	0	0	1	0	0	0	0	0	0	0	0	0	0	0	0	0	99	2	1
	0	24	0	0	4	0	1	1	0	4	0	2	0	0	0	1	3	2	0	0	1	0	2	3	0	0	0	0	1	3	0	0	0	1	0	0	0	0	0	0	0	0	0	0	0	0	0	0	1
	0	23	0	0	0	0	2	0	0	4	0	0	2	0	0	0	0	4	2	0	1	1	3	0	0	0	0	3	3	0	3	2	1	3	3	0	0	0	0	0	1	0	0	0	0	0	0	0	3
	0	24	0	0	1	0	1	0	0	3	0	1	0	0	0	1	0	0	0	0	0	0	0	0	0	0	0	1	0	0	0	0	1	1	0	0	0	0	0	0	1	0	0	0	0	0	0	0	0
	1	20	0	0	0	0	2	2	0	4	0	0	0	2	0	2	0	2	2	0	0	0	0	0	0	0	1	1	1	0	1	0	1	1	1	0	0	0	0	0	0	0	1	1	1	0	2	1	2
	1	21	1	0	0	0	1	2	1	3	0	0	0	1	1	0	2	2	2	1	1	0	2	0	0	0	0	2	1	1	1	0	1	1	1	0	0	0	1	0	1	0	0	0	3	0	0	0	0
	0	21	1	2	0	1	1	1	1	1	1	1	0	0	1	1	0	1	1	0	1	0	1	0	0	0	1	1	1	0	1	1	1	1	1	0	1	0	1	0	1	0	1	0	1	0	0	0	0
	1	21	0	0	0	0	2	1	0	2	0	0	2	1	1	1	1	1	2	1	0	1	1	0	0	0	0	2	1	1	1	1	1	1	1	1	1	0	1	0	1	0	0	1	0	1	1	0	1
	1	23	0	0	0	0	0	0	0	1	0	0	2	1	0	0	0	0	0	0	0	0	0	0	0	0	0	1	2	1	1	0	1	1	0	1	1	0	1	1	1	0	0	1	1	1	1	1	1
	0	20	1	0	1	2	1	0	3	3	0	0	2	1	1	1	2	3	3	0	1	0	1	0	0	0	0	1	0	1	1	1	2	1	1	3	1	0	0	0	0	0	1	1	1	1	1	1	2
	0	19	0	0	3	1	2	0	1	3	0	0	1	0	0	2	2	3	2	0	2	0	2	0	0	0	1	1	1	1	1	1	0	1	1	1	1	1	0	0	0	1	2	0	1	1	1	1	0
	0	23	0	0	1	1	2	1	0	3	2	1	1	0	2	1	1	0	0	0	0	2	0	0	0	0	0	1	0	2	1	3	0	1	1	0	1	0	1	0	1	1	2	1	1	1	1	1	1
	0	22	0	0	1	0	0	0	0	2	0	0	2	1	0	0	0	1	0	0	0	0	1	0	0	0	0	1	1	1	1	0	1	0	1	0	1	1	1	0	1	1	1	1	1	1	3	3	2
	0	23	3	3	3	4	1	0	2	3	2	0	4	3	3	1	1	2	4	2	1	1	0	1	0	0	3	1	1	1	0	0	3	3	0	1	1	0	1	1	2	0	1	2	1	0	3	0	2
	0	23	3	3	0	2	1	1	4	0	3	1	4	4	3	1	2	0	2	1	1	4	2	1	4	2	4	1	3	1	2	3	3	1	0	3	3	99	3	99	99	1	3	3	3	2	3	3	3
	1	18	1	3	0	1	1	1	1	4	1	0	1	2	0	1	0	1	2	0	0	0	0	0	0	0	0	1	99	3	1	1	1	1	1	0	0	99	1	99	1	0	0	1	0	1	1	0	0
	1	19	2	2	0	1	0	0	0	0	1	0	2	2	0	0	0	2	2	2	2	2	0	0	0	0	0	0	99	1	2	0	0	0	0	2	2	99	2	99	1	3	3	3	2	3	2	1	2
	0	23	0	0	0	0	0	0	0	3	0	0	2	0	0	0	0	2	2	0	0	0	1	0	0	0	0	1	99	1	1	2	1	2	1	0	0	0	0	0	1	0	0	0	0	0	0	0	0
	1	21	2	2	2	1	3	3	1	1	0	0	0	0	1	0	2	1	0	1	0	0	0	2	0	0	0	1	1	2	1	1	0	1	0	0	0	0	0	0	0	1	0	0	1	1	0	1	0
	0	24	0	1	2	1	2	1	0	4	1	1	1	1	0	0	1	1	0	0	1	2	2	0	0	0	0	1	2	1	1	2	2	2	1	1	1	0	0	99	0	1	0	0	1	1	1	0	0
	0	20	0	1	2	0	3	2	0	4	0	2	0	0	3	2	1	2	2	1	1	0	1	2	0	0	0	1	0	2	1	0	0	0	0	1	1	0	0	0	1	1	0	0	1	1	1	0	99
	1	18	1	0	2	1	3	0	1	3	0	0	2	2	3	2	4	2	2	0	1	0	0	0	0	0	0	1	99	2	1	1	0	1	0	1	1	1	1	0	1	1	1	1	0	1	1	1	1
	0	21	0	1	0	1	0	0	0	3	0	0	0	1	1	0	1	2	1	0	1	0	1	0	0	0	0	1	2	2	1	1	0	0	0	1	1	1	2	0	1	1	0	0	1	1	1	0	1
	1	21	2	1	3	2	2	0	3	2	0	0	0	0	0	1	2	0	3	1	2	0	0	0	0	0	0	1	1	1	1	1	1	2	1	1	2	1	1	99	0	1	1	0	1	2	2	0	1
	0	22	0	0	2	1	3	2	0	4	0	1	0	0	0	2	2	2	0	2	1	0	2	1	0	0	0	2	1	1	1	2	2	2	2	2	2	0	2	0	0	0	0	1	2	2	1	0	0
	0	21	0	1	3	3	3	3	1	1	1	1	3	3	3	3	2	2	3	1	1	0	0	0	0	0	3	1	1	0	2	1	1	0	0	1	1	1	0	1	1	1	1	3	1	1	1	2	1
	1	17	0	3	2	1	3	1	0	3	0	1	1	4	3	3	1	1	2	2	2	1	2	0	0	2	1	2	1	1	2	1	1	1	1	1	2	0	3	0	1	1	1	1	2	3	1	1	0
	1	23	0	3	0	3	0	0	0	2	3	0	3	1	1	0	3	0	3	1	3	0	2	0	0	0	0	3	3	0	2	3	1	3	1	2	2	1	1	2	1	1	3	2	0	2	0	0	0
	1	26	0	3	0	2	0	0	0	2	2	0	3	3	2	1	0	0	3	0	1	3	0	0	0	0	0	3	1	1	1	3	3	2	1	1	2	1	1	0	2	3	1	2	3	2	1	1	2
	1	21	2	3	0	1	0	0	4	3	3	1	4	2	0	1	1	0	1	0	0	1	3	0	0	0	1	1	99	1	1	1	2	1	1	0	2	0	3	0	3	3	0	3	3	2	3	1	1
	1	25	1	3	2	0	2	2	2	3	2	3	2	1	1	1	1	2	0	0	1	2	1	2	0	0	0	2	2	1	1	1	3	3	1	2	3	1	3	99	0	3	3	3	3	3	3	2	1
	1	20	0	0	1	1	2	0	0	4	0	0	1	0	2	0	4	3	3	0	2	3	0	2	0	0	0	1	0	2	3	1	1	1	1	3	3	3	3	3	2	3	3	0	2	99	1	3	3
	1	20	1	0	0	0	2	1	1	2	0	0	0	2	1	1	0	2	0	1	0	0	0	0	0	0	1	1	0	3	1	1	1	1	1	1	1	99	0	0	1	1	1	1	1	1	1	1	1
	0	19	3	3	1	1	1	0	3	2	0	0	3	2	0	0	1	2	3	1	0	0	1	0	1	1	4	1	99	2	0	1	1	1	0	1	1	99	99	99	1	2	1	3	2	1	1	1	1
	1	19	1	2	2	1	3	3	2	3	1	2	0	1	2	2	2	1	0	1	2	3	2	1	0	0	0	3	1	1	2	3	2	2	2	3	3	1	2	0	2	3	1	3	2	1	3	0	2
	1	21	2	0	2	2	1	2	1	3	0	1	2	0	2	2	2	2	3	2	1	0	2	2	0	1	2	2	99	1	3	2	2	2	2	1	1	99	99	99	99	99	1	99	1	2	1	1	0
	1	23	4	4	4	4	4	4	2	4	2	3	3	2	2	3	3	0	3	0	0	0	0	3	0	0	0	2	1	1	3	2	2	2	1	1	2	99	1	99	3	2	3	2	1	1	1	1	0
	1	21	4	2	1	2	4	4	2	0	3	0	0	4	2	4	3	0	0	0	0	1	1	0	0	0	0	1	2	1	1	3	1	1	1	0	0	0	0	0	1	0	0	0	0	0	0	0	0
	0	19	0	0	2	1	1	0	0	3	0	0	0	0	0	0	0	0	0	0	0	0	0	0	0	0	4	1	0	1	1	3	1	2	1	1	1	1	1	0	0	0	1	1	0	1	3	1	1
	1	19	0	1	0	0	0	0	0	3	1	0	2	3	2	3	0	2	2	0	0	0	0	0	0	0	0	2	99	1	1	1	3	3	2	1	1	99	1	99	1	1	2	0	1	1	1	1	0
	0	23	0	0	1	1	0	0	1	3	0	2	0	0	2	0	2	2	0	0	2	0	2	0	0	0	0	0	1	3	0	1	1	0	0	1	1	99	2	99	99	2	0	1	1	2	1	1	1
	1	20	3	0	2	0	2	2	4	0	0	1	2	1	0	1	4	1	0	0	2	0	0	0	0	0	4	2	1	0	2	1	1	2	2	1	1	1	2	0	0	1	3	1	3	3	2	2	2
	1	19	4	2	3	4	4	3	4	1	1	2	0	0	2	1	4	2	1	0	0	0	1	1	0	0	1	0	0	1	1	0	1	0	1	3	2	1	3	0	1	3	2	1	1	0	3	1	1
	0	21	3	0	1	2	0	1	3	2	0	0	0	0	0	0	1	3	1	0	0	0	1	0	0	0	0	0	1	1	0	1	2	3	1	2	3	1	3	0	1	2	2	1	3	1	3	1	2
	1	23	2	4	2	2	4	4	2	3	2	0	2	3	3	4	3	3	1	4	3	2	4	0	0	1	3	1	3	1	1	1	2	3	2	1	3	1	3	0	2	2	3	3	0	3	1	0	1
	1	23	0	2	0	2	1	0	0	0	2	1	1	1	1	1	0	0	0	0	0	2	4	0	3	2	0	1	1	1	1	1	1	3	1	3	3	1	3	0	0	1	3	1	3	3	3	3	3
	1	21	1	3	2	0	2	1	1	1	1	2	1	2	3	2	1	1	3	2	1	0	0	1	0	0	0	2	2	1	2	2	1	1	2	1	2	99	2	99	1	3	2	2	3	3	2	0	2
	1	25	1	3	0	0	0	0	3	2	0	1	2	2	2	2	1	0	3	0	0	0	0	0	0	0	0	1	1	1	1	1	1	1	0	2	3	0	3	0	3	3	3	3	2	2	2	0	3
	1	20	1	1	2	1	0	0	0	3	0	2	2	0	0	1	3	1	4	0	1	0	0	0	0	0	0	2	1	0	1	0	1	1	1	1	1	1	1	0	0	1	1	1	1	0	2	0	0
	0	19	2	2	2	2	1	0	2	2	2	1	3	1	2	1	2	2	2	1	2	2	2	3	2	0	3	1	99	1	1	1	1	1	1	1	2	1	2	0	1	2	1	2	3	1	1	2	2
	1	22	3	3	0	3	2	1	4	0	2	1	4	4	2	4	2	2	4	1	0	1	0	0	0	0	0	1	1	1	0	2	1	1	1	3	3	1	3	99	99	3	3	3	3	3	3	99	3
	0	20	0	0	0	0	2	1	0	2	0	1	0	0	0	0	0	2	2	1	1	1	0	0	0	0	1	1	99	1	2	0	1	1	1	1	1	1	1	99	1	1	2	1	1	2	2	0	2
	0	23	1	2	1	4	2	1	1	3	1	1	0	1	1	1	4	0	2	1	2	0	1	0	0	0	0	1	3	1	1	1	3	1	1	1	2	99	2	99	1	0	1	2	2	99	2	0	2
	1	19	2	0	3	1	2	1	0	4	0	1	0	1	0	2	3	4	2	0	0	1	1	0	0	0	0	2	99	1	1	1	0	2	1	2	3	0	2	99	1	0	3	2	1	2	2	1	1
	1	18	2	0	0	2	0	0	2	0	1	0	0	0	0	0	2	2	1	0	1	0	1	0	0	0	1	1	99	1	0	1	1	0	0	2	2	99	2	99	99	2	1	99	2	1	2	2	2
	0	19	1	1	2	2	0	0	0	0	2	2	2	0	0	0	0	2	3	0	3	0	2	0	0	0	0	2	1	1	0	3	2	2	0	1	1	99	1	99	1	1	1	1	1	1	1	1	1
	1	21	2	3	1	2	3	2	0	1	4	1	3	4	4	3	2	0	2	3	2	4	3	1	0	0	1	0	0	3	0	1	0	1	0	1	1	99	1	99	1	1	2	1	1	1	1	1	1
	1	20	1	2	0	1	0	0	0	3	0	0	0	0	0	0	2	2	0	0	0	3	1	0	0	0	0	1	1	2	1	0	1	2	1	2	2	1	0	1	1	2	3	2	2	2	0	0	1
	0	20	0	2	2	0	2	0	0	2	0	0	3	1	0	2	1	2	2	0	1	0	1	0	0	0	2	1	1	3	0	0	0	0	0	0	1	0	0	0	2	0	1	0	0	1	0	0	0
	1	19	3	0	1	3	0	0	2	4	0	0	0	0	1	0	1	3	1	1	1	1	0	0	0	1	0	1	2	0	0	1	1	1	0	0	1	0	0	0	0	0	2	2	1	1	1	0	1
	1	22	3	3	3	3	3	2	2	3	2	3	3	3	3	3	3	2	3	3	3	2	1	2	0	0	3	1	1	1	1	1	1	1	1	1	1	1	1	0	0	1	0	1	1	1	1	1	1
	0	24	1	0	1	0	2	2	0	0	1	1	0	0	0	1	1	1	0	1	2	1	2	0	2	0	0	1	1	1	0	0	0	1	1	0	1	0	0	1	1	1	1	2	1	1	0	0	0
	1	22	1	1	1	1	2	1	1	2	0	0	2	1	2	1	2	2	2	2	2	1	1	0	0	0	0	1	1	2	1	1	1	1	1	1	1	1	2	1	1	1	1	1	2	1	1	1	1
	0	22	0	1	0	2	3	3	1	3	3	0	2	3	2	3	0	2	2	2	1	0	0	0	0	0	3	1	1	0	0	1	1	1	1	2	2	1	2	1	1	2	1	1	2	1	1	1	1
	1	20	0	1	1	2	2	1	0	2	1	4	1	1	1	1	0	0	1	1	0	3	3	4	0	0	2	3	1	1	3	3	3	3	3	1	1	1	1	0	3	2	3	2	3	2	3	1	2
	1	18	2	0	0	1	0	0	1	1	0	0	2	2	1	0	1	1	2	0	0	0	2	0	0	0	0	1	0	0	1	0	0	1	1	0	1	0	1	0	0	1	1	0	0	1	1	1	1
	1	18	1	1	0	2	1	0	0	2	0	0	2	1	0	0	0	0	0	0	0	0	0	0	1	0	1	1	99	0	1	1	1	1	0	2	1	0	1	0	0	1	0	1	1	2	0	2	1
	1	19	2	1	1	1	1	1	1	2	2	1	1	3	1	2	2	4	3	0	1	0	0	2	0	0	1	1	1	1	3	1	2	2	0	1	1	0	3	0	1	3	3	3	1	3	3	3	3
	1	27	0	2	0	0	0	0	0	3	0	2	0	3	1	2	0	2	3	0	0	4	1	1	0	0	2	3	1	3	3	0	1	3	1	1	3	2	3	1	3	3	2	1	1	3	3	3	1
	0	23	3	2	3	1	4	3	3	1	1	2	3	0	0	0	1	0	3	2	1	0	3	1	0	0	4	2	1	2	3	0	0	1	0	1	1	0	1	0	1	0	0	2	0	1	0	0	0
	1	21	3	2	3	2	3	3	2	3	1	0	0	0	2	1	3	3	0	1	0	0	0	2	0	0	0	1	1	3	1	0	1	1	1	1	1	1	1	0	0	2	0	0	1	1	1	1	1
	1	23	0	0	2	2	2	0	2	3	0	1	0	2	0	3	2	3	3	0	1	1	2	0	0	0	0	3	1	3	1	3	3	3	3	1	1	1	1	0	1	1	0	1	1	1	0	0	1
	0	21	0	0	2	1	1	0	1	3	1	0	1	1	2	1	0	2	2	1	0	1	1	1	0	0	0	1	2	1	1	1	1	1	1	1	1	1	1	1	1	2	2	1	0	1	2	1	1
	1	20	1	1	2	2	0	0	0	3	0	0	0	0	1	1	1	3	2	0	1	2	0	0	0	0	2	3	1	1	2	1	1	3	2	1	2	1	1	0	0	2	1	2	1	3	3	1	3
	0	20	0	1	1	2	1	0	1	3	1	2	0	1	1	2	1	3	1	1	2	0	2	0	0	0	0	1	1	0	1	3	2	1	1	1	1	1	1	99	2	1	2	1	1	2	99	0	1
	1	25	1	2	3	2	3	3	2	3	0	3	2	1	2	3	0	0	3	0	0	0	0	0	0	0	0	3	3	2	3	2	1	3	2	3	3	99	3	99	2	2	3	3	2	1	3	1	3
	1	23	1	2	2	2	2	2	1	3	1	0	2	2	2	2	1	1	1	1	1	2	3	0	0	0	0	1	2	1	1	2	3	1	2	3	3	99	3	99	3	3	1	3	1	1	1	1	1
	1	22	2	2	0	3	1	0	2	0	2	0	2	2	2	2	2	2	3	1	2	1	2	0	0	0	2	2	2	0	0	2	2	1	1	1	2	1	1	99	1	1	2	2	2	2	2	0	2
	0	20	1	0	0	1	0	0	1	0	0	1	2	0	0	0	3	3	1	0	0	0	0	0	0	0	0	2	2	3	1	0	0	1	1	1	0	0	0	0	2	1	1	0	1	0	0	0	1
	0	21	0	2	2	3	2	1	0	2	1	2	2	2	2	2	0	1	1	0	2	0	0	2	0	0	0	0	1	2	1	0	1	0	0	1	1	0	1	0	0	0	1	1	1	1	1	1	1
	1	20	1	1	2	2	2	0	2	3	0	3	0	2	2	2	2	0	0	0	2	2	2	2	2	2	2	2	1	2	2	3	1	2	2	1	1	0	1	1	1	1	2	2	1	1	1	2	1
	0	21	2	1	3	2	2	2	2	3	2	1	3	3	3	3	3	1	2	2	2	2	2	1	1	0	4	3	3	3	3	0	3	3	3	3	1	1	1	2	1	2	2	2	1	1	2	1	2
	0	23	0	1	2	0	1	0	0	4	0	2	2	0	1	0	2	2	0	0	2	0	1	0	0	0	0	1	1	1	1	1	2	1	1	2	2	1	2	99	1	1	2	2	2	3	2	1	0
	1	18	1	3	0	1	3	2	0	3	2	1	0	1	0	2	1	0	2	2	0	1	1	0	0	0	1	2	1	1	1	3	1	2	3	1	1	99	99	99	99	1	1	1	2	2	0	2	1
	1	22	3	4	1	4	3	0	3	2	4	3	0	2	3	3	4	1	3	0	1	0	3	2	0	0	0	2	99	1	2	1	1	2	3	0	1	99	1	0	0	2	3	99	1	1	3	2	2
	1	22	1	2	0	1	1	0	0	3	2	3	3	1	2	3	2	4	2	0	1	2	1	2	0	0	0	2	2	1	1	1	2	1	2	2	1	1	2	2	0	1	1	0	1	2	2	1	1
	0	18	1	3	2	1	3	2	1	1	2	1	2	3	3	3	2	3	3	2	2	1	3	1	1	1	2	1	2	1	0	3	1	1	1	2	2	2	2	99	2	2	2	2	2	2	1	1	2
	1	19	0	2	0	0	2	1	1	0	0	0	0	0	2	1	2	1	1	3	0	0	0	0	0	0	0	2	99	1	2	3	1	1	3	1	1	0	1	1	1	0	0	0	0	0	1	0	0
	0	19	1	0	2	2	3	1	1	2	1	2	0	0	1	2	2	2	1	2	2	0	1	2	1	2	4	3	3	2	1	1	1	1	1	0	1	99	1	99	0	1	1	1	1	1	1	1	1
	0	25	1	0	2	2	2	0	2	3	1	1	1	2	1	1	1	2	2	0	1	1	1	0	2	0	2	1	1	3	1	1	0	2	1	1	1	0	2	0	1	0	1	3	2	1	0	2	2
	1	19	2	0	2	3	2	0	3	2	0	1	0	3	2	1	4	2	1	0	1	0	1	1	0	0	0	3	3	1	2	2	2	3	3	2	2	1	3	0	1	1	3	0	3	3	3	2	3
	1	24	1	0	2	2	4	4	1	2	0	1	0	3	2	3	3	3	2	2	1	0	2	0	0	0	0	1	1	1	3	3	99	99	3	1	2	99	1	0	0	0	1	1	1	1	1	0	1
	0	20	0	2	1	1	0	0	0	3	3	2	4	2	3	1	2	3	2	2	1	3	2	0	0	0	3	1	1	2	0	2	2	1	1	1	1	0	0	0	2	2	2	3	1	1	3	0	2
	1	20	3	4	4	3	4	3	1	1	2	0	2	2	3	3	2	2	3	2	2	2	3	0	1	1	3	1	99	3	1	3	1	3	1	0	0	99	99	99	1	1	1	1	0	1	3	3	3
	0	20	2	0	0	2	0	0	4	0	0	1	0	0	3	2	3	3	3	0	2	2	4	1	0	0	2	1	99	0	1	1	2	1	3	3	3	99	3	99	3	3	3	3	3	2	3	0	3
	1	18	3	2	1	4	2	2	3	0	3	3	3	4	3	3	4	0	3	4	4	2	1	0	0	3	4	3	1	1	2	2	3	3	1	2	2	1	2	0	0	2	1	3	3	3	1	0	1
	0	20	4	0	4	4	4	4	0	4	0	0	4	4	4	4	2	4	2	2	1	3	2	0	2	0	3	1	99	0	1	3	2	2	2	0	0	99	99	99	0	0	0	3	0	1	0	1	0
	0	22	3	3	2	2	3	3	3	2	0	1	0	2	2	1	0	0	0	2	0	0	0	3	0	0	0	2	1	2	2	0	2	1	0	2	2	1	2	0	2	3	2	2	2	1	2	0	2
	0	23	0	0	0	0	0	0	0	0	0	0	0	0	0	0	0	0	0	0	0	0	0	0	0	0	0	0	0	0	0	0	0	0	0	0	0	0	0	0	0	0	0	0	0	0	1	3	1
	0	20	2	4	2	4	2	1	4	0	4	2	2	4	4	1	4	0	4	2	3	2	4	0	1	1	4	1	2	0	1	1	1	3	2	2	1	0	1	0	1	1	0	0	1	1	1	1	1
	1	20	0	1	0	0	0	0	0	3	0	1	1	1	1	1	1	1	1	1	0	0	0	0	0	0	0	1	1	2	1	2	1	1	1	1	1	1	1	1	1	0	1	1	1	1	1	1	1
	1	22	4	3	2	4	3	1	1	3	0	1	1	1	1	1	1	0	3	0	0	0	0	3	0	0	0	2	2	1	1	3	0	3	3	1	1	1	1	0	1	1	2	0	1	1	1	1	1
	0	21	2	3	4	2	4	2	4	1	1	3	0	3	3	3	4	4	4	3	2	0	1	2	0	0	0	2	3	1	3	1	1	1	2	2	3	1	3	0	0	3	1	0	2	1	2	3	3
	0	24	3	0	4	3	2	0	4	1	0	4	0	0	2	0	4	3	1	1	2	0	2	4	1	0	4	2	0	3	1	2	3	1	1	2	3	99	3	99	1	3	2	0	1	3	3	3	3
	1	21	3	2	4	2	3	1	0	4	1	4	0	1	1	2	4	3	2	3	0	0	0	4	0	0	0	3	3	0	3	2	2	3	3	2	2	99	3	99	1	3	2	1	3	1	99	0	0
	0	22	2	1	0	3	0	0	1	2	1	1	1	1	2	0	4	1	3	0	1	2	1	0	0	0	1	1	0	1	1	3	2	2	0	2	3	1	3	99	1	2	3	1	3	3	3	3	3
	0	20	2	2	2	3	3	1	0	1	1	0	0	2	1	3	2	0	2	2	1	2	1	2	0	0	2	1	99	1	1	1	1	1	1	1	1	1	1	1	1	1	1	1	1	1	1	1	1
	1	23	2	2	0	0	0	0	3	0	2	0	0	2	2	1	0	1	1	2	0	0	2	0	2	1	1	1	2	0	1	3	1	1	1	1	1	1	1	1	1	2	2	1	0	1	2	1	0
	1	18	1	0	3	2	0	0	1	4	0	1	2	0	0	1	4	4	1	2	2	2	1	0	0	1	2	2	99	0	1	2	1	1	1	0	0	99	99	99	0	0	1	0	0	3	1	1	1
	0	20	2	0	0	0	0	0	2	4	0	0	0	0	0	0	3	1	1	1	1	0	0	3	0	1	2	2	1	0	3	0	3	3	3	2	1	1	1	0	0	3	3	0	1	3	2	1	1
	1	19	0	1	2	2	2	0	0	4	4	0	4	4	4	4	2	1	2	2	3	2	2	0	0	0	3	2	0	0	3	3	2	0	0	0	0	0	1	1	2	2	1	1	2	3	2	2	3
	0	21	2	4	3	4	4	2	3	1	4	2	0	2	4	4	2	1	4	3	2	4	3	1	0	0	4	3	3	0	2	3	2	2	2	3	3	2	3	1	2	3	3	1	3	3	3	2	3
	0	18	1	1	1	0	2	0	0	2	1	0	2	2	0	0	1	2	2	0	1	0	1	1	0	0	1	2	99	1	1	3	1	2	1	1	99	99	99	99	0	0	1	99	1	0	2	0	1
	0	24	4	3	2	3	3	1	3	1	2	1	3	3	3	2	1	1	2	2	2	3	3	2	0	0	1	2	1	0	1	3	2	1	0	1	3	1	3	0	1	3	3	2	2	3	0	1	2
[truncated: 119 more columns]
